# Supplementary material for: BayGO: Bayesian analysis of ontology term enrichment in microarray data
Source: BMC Bioinformatics. 2006 Feb 23;7:86. doi: 10.1186/1471-2105-7-86 (PMC1440873; doi:10.1186/1471-2105-7-86)
Supplement: Additional File 1 — Zipped file containing all the data relative to the artificial test-organism. It contains: the gene-to-GO table, the complete genome, the input data for creating the examples of "Examples of the BayGO usefulness" section and all the outputs/results obtained for those examples. [file 1471-2105-7-86-S1.zip]

Archive with 28 entries (25 files):
- Test_organism/
- Test_organism/gene_to_GO.txt
- Test_organism/example_2/
- Test_organism/example_2/diff.txt
- Test_organism/example_2/out_genemerge_full.txt
- Test_organism/example_2/out_genemerge_notfull.txt
- Test_organism/example_2/notdiff_full.txt
- Test_organism/example_2/notdiff_notfull.txt
- Test_organism/example_2/genome_notfull.txt
- Test_organism/example_2/out_baygo_full.txt
- Test_organism/example_2/out_baygo_notfull.txt
- Test_organism/example_1/
- Test_organism/example_1/out_genemerge_notfull_scenario1.txt
- Test_organism/example_1/diff_full.txt
- Test_organism/example_1/notdiff_full.txt
- Test_organism/example_1/notdiff_notfull_scenario1.txt
- Test_organism/example_1/out_genemerge_full.txt
- Test_organism/example_1/out_baygo_notfull_scenario2.txt
- Test_organism/example_1/diff_notfull_scenario1.txt
- Test_organism/example_1/diff_notfull_scenario2.txt
- Test_organism/example_1/notdiff_notfull_scenario2.txt
- Test_organism/example_1/out_genemerge_notfull_scenario2.txt
- Test_organism/example_1/out_baygo_notfull_scenario1.txt
- Test_organism/example_1/out_baygo_full.txt
- Test_organism/gene_ontology.txt
- Test_organism/test.Rdata
- Test_organism/genome_full.txt
- Test_organism/gene_to_GO_genemerge.txt
