# Supplementary material for: BayGO: Bayesian analysis of ontology term enrichment in microarray data
Source: BMC Bioinformatics. 2006 Feb 23;7:86. doi: 10.1186/1471-2105-7-86 (PMC1440873; doi:10.1186/1471-2105-7-86)
Supplement: Additional File 1 — Zipped file containing all the data relative to the artificial test-organism. It contains: the gene-to-GO table, the complete genome, the input data for creating the examples of "Examples of the BayGO usefulness" section and all the outputs/results obtained for those examples. [file 1471-2105-7-86-S1.zip › Test_organism/gene_to_GO.txt]

TST1	GO:i	GO:j
TST2	GO:i	GO:j
TST3	GO:i	GO:j
TST4	GO:i	GO:j
TST5	GO:i	GO:j
TST6	GO:i
TST7	GO:i
TST8	GO:i
TST9	GO:i
TST10	GO:i
TST11	GO:i
TST12	GO:i
TST13	GO:i
TST14	GO:i
TST15	GO:i
TST16	GO:i
TST17	GO:i
TST18	GO:i
TST19	GO:i
TST20	GO:i
TST21	GO:i
TST22	GO:i
TST23	GO:i
TST24	GO:i
TST25	GO:i
TST26	GO:i
TST27	GO:i
TST28	GO:i
TST29	GO:i
TST30	GO:i
TST31	GO:j
TST32	GO:j
TST33	GO:j
TST34	GO:j
TST35	GO:j
TST36	GO:j
TST37	GO:j
TST38	GO:j
TST39	GO:j
TST40	GO:j
TST41	GO:j
TST42	GO:j
TST43	GO:j
TST44	GO:j
TST45	GO:j
TST46	GO:j
TST47	GO:j
TST48	GO:j
TST49	GO:j
TST50	GO:j
TST51	GO:j
TST52	GO:j
TST53	GO:j
TST54	GO:j
TST55	GO:j
TST56	GO:j
TST57	GO:j
TST58	GO:j
TST59	GO:j
TST60	GO:j
TST61	GO:j
TST62	GO:j
TST63	GO:j
TST64	GO:j
TST65	GO:j
TST66	GO:j
TST67	GO:j
TST68	GO:j
TST69	GO:j
TST70	GO:j
TST71	GO:j
TST72	GO:j
TST73	GO:j
TST74	GO:j
TST75	GO:j
TST76	GO:j
TST77	GO:j
TST78	GO:j
TST79	GO:j
TST80	GO:j
TST81	GO:j
TST82	GO:j
TST83	GO:j
TST84	GO:j
TST85	GO:j
TST86	GO:j
TST87	GO:j
TST88	GO:j
TST89	GO:j
TST90	GO:j
TST91	GO:j
TST92	GO:j
TST93	GO:j
TST94	GO:j
TST95	GO:j
TST96	GO:j
TST97	GO:j
TST98	GO:j
TST99	GO:j
TST100	GO:j
TST101	GO:j
TST102	GO:j
TST103	GO:j
TST104	GO:j
TST105	GO:j
TST106	GO:j
TST107	GO:j
TST108	GO:j
TST109	GO:j
TST110	GO:j
TST111	GO:j
TST112	GO:j
TST113	GO:j
TST114	GO:j
TST115	GO:j
TST116	GO:j
TST117	GO:j
TST118	GO:j
TST119	GO:j
TST120	GO:j
TST121	GO:j
TST122	GO:j
TST123	GO:j
TST124	GO:j
TST125	GO:j
TST126	GO:j
TST127	GO:j
TST128	GO:j
TST129	GO:j
TST130	GO:j
TST131	GO:j
TST132	GO:j
TST133	GO:j
TST134	GO:j
TST135	GO:j
TST136	GO:j
TST137	GO:j
TST138	GO:j
TST139	GO:j
TST140	GO:j
TST141	GO:j
TST142	GO:j
TST143	GO:j
TST144	GO:j
TST145	GO:j
TST146	GO:j
TST147	GO:j
TST148	GO:j
TST149	GO:j
TST150	GO:j
TST151	GO:j
TST152	GO:j
TST153	GO:j
TST154	GO:j
TST155	GO:j
TST156	GO:j
TST157	GO:j
TST158	GO:j
TST159	GO:j
TST160	GO:j
TST161	GO:j
TST162	GO:j
TST163	GO:j
TST164	GO:j
TST165	GO:j
TST166	GO:j
TST167	GO:j
TST168	GO:j
TST169	GO:j
TST170	GO:j
TST171	GO:j
TST172	GO:j
TST173	GO:j
TST174	GO:j
TST175	GO:j
TST176	GO:j
TST177	GO:j
TST178	GO:j
TST179	GO:j
TST180	GO:j
TST181	GO:j
TST182	GO:j
TST183	GO:j
TST184	GO:j
TST185	GO:j
TST186	GO:j
TST187	GO:j
TST188	GO:j
TST189	GO:j
TST190	GO:j
TST191	GO:j
TST192	GO:j
TST193	GO:j
TST194	GO:j
TST195	GO:j
TST196	GO:j
TST197	GO:j
TST198	GO:j
TST199	GO:j
TST200	GO:j
TST201	GO:j
TST202	GO:j
TST203	GO:j
TST204	GO:j
TST205	GO:j
TST206	GO:j
TST207	GO:j
TST208	GO:j
TST209	GO:j
TST210	GO:j
TST211	GO:j
TST212	GO:j
TST213	GO:j
TST214	GO:j
TST215	GO:j
TST216	GO:j
TST217	GO:j
TST218	GO:j
TST219	GO:j
TST220	GO:j
TST221	GO:j
TST222	GO:j
TST223	GO:j
TST224	GO:j
TST225	GO:j
TST226	GO:j
TST227	GO:j
TST228	GO:j
TST229	GO:j
TST230	GO:j
TST231	GO:j
TST232	GO:j
TST233	GO:j
TST234	GO:j
TST235	GO:j
TST236	GO:j
TST237	GO:j
TST238	GO:j
TST239	GO:j
TST240	GO:j
TST241	GO:j
TST242	GO:j
TST243	GO:j
TST244	GO:j
TST245	GO:j
TST246	GO:j
TST247	GO:j
TST248	GO:j
TST249	GO:j
TST250	GO:j
TST251	GO:j
TST252	GO:j
TST253	GO:j
TST254	GO:j
TST255	GO:j
TST256	GO:j
TST257	GO:j
TST258	GO:j
TST259	GO:j
TST260	GO:j
TST261	GO:j
TST262	GO:j
TST263	GO:j
TST264	GO:j
TST265	GO:j
TST266	GO:j
TST267	GO:j
TST268	GO:j
TST269	GO:j
TST270	GO:j
TST271	GO:j
TST272	GO:j
TST273	GO:j
TST274	GO:j
TST275	GO:j
TST276	GO:j
TST277	GO:j
TST278	GO:j
TST279	GO:j
TST280	GO:j
TST281	GO:j
TST282	GO:j
TST283	GO:j
TST284	GO:j
TST285	GO:j
TST286	GO:j
TST287	GO:j
TST288	GO:j
TST289	GO:j
TST290	GO:j
TST291	GO:j
TST292	GO:j
TST293	GO:j
TST294	GO:j
TST295	GO:j
TST296	GO:j
TST297	GO:j
TST298	GO:j
TST299	GO:j
TST300	GO:j
TST301	GO:j
TST302	GO:j
TST303	GO:j
TST304	GO:j
TST305	GO:j
TST306	GO:j
TST307	GO:j
TST308	GO:j
TST309	GO:j
TST310	GO:j
TST311	GO:j
TST312	GO:j
TST313	GO:j
TST314	GO:j
TST315	GO:j
TST316	GO:j
TST317	GO:j
TST318	GO:j
TST319	GO:j
TST320	GO:j
TST321	GO:j
TST322	GO:j
TST323	GO:j
TST324	GO:j
TST325	GO:j
TST326	GO:j
TST327	GO:j
TST328	GO:j
TST329	GO:j
TST330	GO:j
TST331	GO:j
TST332	GO:j
TST333	GO:j
TST334	GO:j
TST335	GO:j
TST336	GO:j
TST337	GO:j
TST338	GO:j
TST339	GO:j
TST340	GO:j
TST341	GO:j
TST342	GO:j
TST343	GO:j
TST344	GO:j
TST345	GO:j
TST346	GO:j
TST347	GO:j
TST348	GO:j
TST349	GO:j
TST350	GO:j
TST351	GO:j
TST352	GO:j
TST353	GO:j
TST354	GO:j
TST355	GO:j
TST356	GO:j
TST357	GO:j
TST358	GO:j
TST359	GO:j
TST360	GO:j
TST361	GO:j
TST362	GO:j
TST363	GO:j
TST364	GO:j
TST365	GO:j
TST366	GO:j
TST367	GO:j
TST368	GO:j
TST369	GO:j
TST370	GO:j
TST371	GO:j
TST372	GO:j
TST373	GO:j
TST374	GO:j
TST375	GO:j
TST376	GO:j
TST377	GO:j
TST378	GO:j
TST379	GO:j
TST380	GO:j
TST381	GO:j
TST382	GO:j
TST383	GO:j
TST384	GO:j
TST385	GO:j
TST386	GO:j
TST387	GO:j
TST388	GO:j
TST389	GO:j
TST390	GO:j
TST391	GO:j
TST392	GO:j
TST393	GO:j
TST394	GO:j
TST395	GO:j
TST396	GO:j
TST397	GO:j
TST398	GO:j
TST399	GO:j
TST400	GO:j
TST401	GO:j
TST402	GO:j
TST403	GO:j
TST404	GO:j
TST405	GO:j
TST406	GO:j
TST407	GO:j
TST408	GO:j
TST409	GO:j
TST410	GO:j
TST411	GO:j
TST412	GO:j
TST413	GO:j
TST414	GO:j
TST415	GO:j
TST416	GO:j
TST417	GO:j
TST418	GO:j
TST419	GO:j
TST420	GO:j
TST421	GO:j
TST422	GO:j
TST423	GO:j
TST424	GO:j
TST425	GO:j
TST426	GO:j
TST427	GO:j
TST428	GO:j
TST429	GO:j
TST430	GO:j
TST431	GO:j
TST432	GO:j
TST433	GO:j
TST434	GO:j
TST435	GO:j
TST436	GO:j
TST437	GO:j
TST438	GO:j
TST439	GO:j
TST440	GO:j
TST441	GO:j
TST442	GO:j
TST443	GO:j
TST444	GO:j
TST445	GO:j
TST446	GO:j
TST447	GO:j
TST448	GO:j
TST449	GO:j
TST450	GO:j
TST451	GO:j
TST452	GO:j
TST453	GO:j
TST454	GO:j
TST455	GO:j
TST456	GO:j
TST457	GO:j
TST458	GO:j
TST459	GO:j
TST460	GO:j
TST461	GO:j
TST462	GO:j
TST463	GO:j
TST464	GO:j
TST465	GO:j
TST466	GO:j
TST467	GO:j
TST468	GO:j
TST469	GO:j
TST470	GO:j
TST471	GO:j
TST472	GO:j
TST473	GO:j
TST474	GO:j
TST475	GO:j
TST476	GO:j
TST477	GO:j
TST478	GO:j
TST479	GO:j
TST480	GO:j
TST481	GO:j
TST482	GO:j
TST483	GO:j
TST484	GO:j
TST485	GO:j
TST486	GO:j
TST487	GO:j
TST488	GO:j
TST489	GO:j
TST490	GO:j
TST491	GO:j
TST492	GO:j
TST493	GO:j
TST494	GO:j
TST495	GO:j
TST496	GO:j
TST497	GO:j
TST498	GO:j
TST499	GO:j
TST500	GO:j
TST501	GO:j
TST502	GO:j
TST503	GO:j
TST504	GO:j
TST505	GO:j
TST506	GO:j
TST507	GO:j
TST508	GO:j
TST509	GO:j
TST510	GO:j
TST511	GO:j
TST512	GO:j
TST513	GO:j
TST514	GO:j
TST515	GO:j
TST516	GO:j
TST517	GO:j
TST518	GO:j
TST519	GO:j
TST520	GO:j
TST521	GO:j
TST522	GO:j
TST523	GO:j
TST524	GO:j
TST525	GO:j
TST526	GO:j
TST527	GO:j
TST528	GO:j
TST529	GO:j
TST530	GO:j
TST531	GO:j
TST532	GO:j
TST533	GO:j
TST534	GO:j
TST535	GO:j
TST536	GO:j
TST537	GO:j
TST538	GO:j
TST539	GO:j
TST540	GO:j
TST541	GO:j
TST542	GO:j
TST543	GO:j
TST544	GO:j
TST545	GO:j
TST546	GO:j
TST547	GO:j
TST548	GO:j
TST549	GO:j
TST550	GO:j
TST551	GO:j
TST552	GO:j
TST553	GO:j
TST554	GO:j
TST555	GO:j
TST556	GO:j
TST557	GO:j
TST558	GO:j
TST559	GO:j
TST560	GO:j
TST561	GO:j
TST562	GO:j
TST563	GO:j
TST564	GO:j
TST565	GO:j
TST566	GO:j
TST567	GO:j
TST568	GO:j
TST569	GO:j
TST570	GO:j
TST571	GO:j
TST572	GO:j
TST573	GO:j
TST574	GO:j
TST575	GO:j
TST576	GO:j
TST577	GO:j
TST578	GO:j
TST579	GO:j
TST580	GO:j
TST581	GO:j
TST582	GO:j
TST583	GO:j
TST584	GO:j
TST585	GO:j
TST586	GO:j
TST587	GO:j
TST588	GO:j
TST589	GO:j
TST590	GO:j
TST591	GO:j
TST592	GO:j
TST593	GO:j
TST594	GO:j
TST595	GO:j
TST596	GO:j
TST597	GO:j
TST598	GO:j
TST599	GO:j
TST600	GO:j
TST601	GO:j
TST602	GO:j
TST603	GO:j
TST604	GO:j
TST605	GO:j
TST606	GO:j
TST607	GO:j
TST608	GO:j
TST609	GO:j
TST610	GO:j
TST611	GO:j
TST612	GO:j
TST613	GO:j
TST614	GO:j
TST615	GO:j
TST616	GO:j
TST617	GO:j
TST618	GO:j
TST619	GO:j
TST620	GO:j
TST621	GO:j
TST622	GO:j
TST623	GO:j
TST624	GO:j
TST625	GO:j
TST626	GO:j
TST627	GO:j
TST628	GO:j
TST629	GO:j
TST630	GO:j
TST631	GO:j
TST632	GO:j
TST633	GO:j
TST634	GO:j
TST635	GO:j
TST636	GO:j
TST637	GO:j
TST638	GO:j
TST639	GO:j
TST640	GO:j
TST641	GO:j
TST642	GO:j
TST643	GO:j
TST644	GO:j
TST645	GO:j
TST646	GO:j
TST647	GO:j
TST648	GO:j
TST649	GO:j
TST650	GO:j
TST651	GO:j
TST652	GO:j
TST653	GO:j
TST654	GO:j
TST655	GO:j
TST656	GO:j
TST657	GO:j
TST658	GO:j
TST659	GO:j
TST660	GO:j
TST661	GO:j
TST662	GO:j
TST663	GO:j
TST664	GO:j
TST665	GO:j
TST666	GO:j
TST667	GO:j
TST668	GO:j
TST669	GO:j
TST670	GO:j
TST671	GO:j
TST672	GO:j
TST673	GO:j
TST674	GO:j
TST675	GO:j
TST676	GO:j
TST677	GO:j
TST678	GO:j
TST679	GO:j
TST680	GO:j
TST681	GO:j
TST682	GO:j
TST683	GO:j
TST684	GO:j
TST685	GO:j
TST686	GO:j
TST687	GO:j
TST688	GO:j
TST689	GO:j
TST690	GO:j
TST691	GO:j
TST692	GO:j
TST693	GO:j
TST694	GO:j
TST695	GO:j
TST696	GO:j
TST697	GO:j
TST698	GO:j
TST699	GO:j
TST700	GO:j
TST701	GO:j
TST702	GO:j
TST703	GO:j
TST704	GO:j
TST705	GO:j
TST706	GO:j
TST707	GO:j
TST708	GO:j
TST709	GO:j
TST710	GO:j
TST711	GO:j
TST712	GO:j
TST713	GO:j
TST714	GO:j
TST715	GO:j
TST716	GO:j
TST717	GO:j
TST718	GO:j
TST719	GO:j
TST720	GO:j
TST721	GO:j
TST722	GO:j
TST723	GO:j
TST724	GO:j
TST725	GO:j
TST726	GO:j
TST727	GO:j
TST728	GO:j
TST729	GO:j
TST730	GO:j
TST731	GO:j
TST732	GO:j
TST733	GO:j
TST734	GO:j
TST735	GO:j
TST736	GO:j
TST737	GO:j
TST738	GO:j
TST739	GO:j
TST740	GO:j
TST741	GO:j
TST742	GO:j
TST743	GO:j
TST744	GO:j
TST745	GO:j
TST746	GO:j
TST747	GO:j
TST748	GO:j
TST749	GO:j
TST750	GO:j
TST751	GO:j
TST752	GO:j
TST753	GO:j
TST754	GO:j
TST755	GO:j
TST756	GO:j
TST757	GO:j
TST758	GO:j
TST759	GO:j
TST760	GO:j
TST761	GO:j
TST762	GO:j
TST763	GO:j
TST764	GO:j
TST765	GO:j
TST766	GO:j
TST767	GO:j
TST768	GO:j
TST769	GO:j
TST770	GO:j
TST771	GO:j
TST772	GO:j
TST773	GO:j
TST774	GO:j
TST775	GO:j
TST776	GO:j
TST777	GO:j
TST778	GO:j
TST779	GO:j
TST780	GO:j
TST781	GO:j
TST782	GO:j
TST783	GO:j
TST784	GO:j
TST785	GO:j
TST786	GO:j
TST787	GO:j
TST788	GO:j
TST789	GO:j
TST790	GO:j
TST791	GO:j
TST792	GO:j
TST793	GO:j
TST794	GO:j
TST795	GO:j
TST796	GO:j
TST797	GO:j
TST798	GO:j
TST799	GO:j
TST800	GO:j
TST801	GO:j
TST802	GO:j
TST803	GO:j
TST804	GO:j
TST805	GO:j
TST806	GO:j
TST807	GO:j
TST808	GO:j
TST809	GO:j
TST810	GO:j
TST811	GO:j
TST812	GO:j
TST813	GO:j
TST814	GO:j
TST815	GO:j
TST816	GO:j
TST817	GO:j
TST818	GO:j
TST819	GO:j
TST820	GO:j
TST821	GO:j
TST822	GO:j
TST823	GO:j
TST824	GO:j
TST825	GO:j
TST826	GO:j
TST827	GO:j
TST828	GO:j
TST829	GO:j
TST830	GO:j
TST831	GO:j
TST832	GO:j
TST833	GO:j
TST834	GO:j
TST835	GO:j
TST836	GO:j
TST837	GO:j
TST838	GO:j
TST839	GO:j
TST840	GO:j
TST841	GO:j
TST842	GO:j
TST843	GO:j
TST844	GO:j
TST845	GO:j
TST846	GO:j
TST847	GO:j
TST848	GO:j
TST849	GO:j
TST850	GO:j
TST851	GO:j
TST852	GO:j
TST853	GO:j
TST854	GO:j
TST855	GO:j
TST856	GO:j
TST857	GO:j
TST858	GO:j
TST859	GO:j
TST860	GO:j
TST861	GO:j
TST862	GO:j
TST863	GO:j
TST864	GO:j
TST865	GO:j
TST866	GO:j
TST867	GO:j
TST868	GO:j
TST869	GO:j
TST870	GO:j
TST871	GO:j
TST872	GO:j
TST873	GO:j
TST874	GO:j
TST875	GO:j
TST876	GO:j
TST877	GO:j
TST878	GO:j
TST879	GO:j
TST880	GO:j
TST881	GO:j
TST882	GO:j
TST883	GO:j
TST884	GO:j
TST885	GO:j
TST886	GO:j
TST887	GO:j
TST888	GO:j
TST889	GO:j
TST890	GO:j
TST891	GO:j
TST892	GO:j
TST893	GO:j
TST894	GO:j
TST895	GO:j
TST896	GO:j
TST897	GO:j
TST898	GO:j
TST899	GO:j
TST900	GO:j
TST901	GO:j
TST902	GO:j
TST903	GO:j
TST904	GO:j
TST905	GO:j
TST906	GO:j
TST907	GO:j
TST908	GO:j
TST909	GO:j
TST910	GO:j
TST911	GO:j
TST912	GO:j
TST913	GO:j
TST914	GO:j
TST915	GO:j
TST916	GO:j
TST917	GO:j
TST918	GO:j
TST919	GO:j
TST920	GO:j
TST921	GO:j
TST922	GO:j
TST923	GO:j
TST924	GO:j
TST925	GO:j
TST926	GO:j
TST927	GO:j
TST928	GO:j
TST929	GO:j
TST930	GO:j
TST931	GO:j
TST932	GO:j
TST933	GO:j
TST934	GO:j
TST935	GO:j
TST936	GO:j
TST937	GO:j
TST938	GO:j
TST939	GO:j
TST940	GO:j
TST941	GO:j
TST942	GO:j
TST943	GO:j
TST944	GO:j
TST945	GO:j
TST946	GO:j
TST947	GO:j
TST948	GO:j
TST949	GO:j
TST950	GO:j
TST951	GO:j
TST952	GO:j
TST953	GO:j
TST954	GO:j
TST955	GO:j
TST956	GO:j
TST957	GO:j
TST958	GO:j
TST959	GO:j
TST960	GO:j
TST961	GO:j
TST962	GO:j
TST963	GO:j
TST964	GO:j
TST965	GO:j
TST966	GO:j
TST967	GO:j
TST968	GO:j
TST969	GO:j
TST970	GO:j
TST971	GO:j
TST972	GO:j
TST973	GO:j
TST974	GO:j
TST975	GO:j
TST976	GO:j
TST977	GO:j
TST978	GO:j
TST979	GO:j
TST980	GO:j
TST981	GO:j
TST982	GO:j
TST983	GO:j
TST984	GO:j
TST985	GO:j
TST986	GO:j
TST987	GO:j
TST988	GO:j
TST989	GO:j
TST990	GO:j
TST991	GO:j
TST992	GO:j
TST993	GO:j
TST994	GO:j
TST995	GO:j
TST996	GO:j
TST997	GO:j
TST998	GO:j
TST999	GO:j
TST1000	GO:j
TST1001	GO:j
TST1002	GO:j
TST1003	GO:j
TST1004	GO:j
TST1005	GO:j
TST1006	GO:j
TST1007	GO:j
TST1008	GO:j
TST1009	GO:j
TST1010	GO:j
TST1011	GO:j
TST1012	GO:j
TST1013	GO:j
TST1014	GO:j
TST1015	GO:j
TST1016	GO:j
TST1017	GO:j
TST1018	GO:j
TST1019	GO:j
TST1020	GO:j
TST1021	GO:j
TST1022	GO:j
TST1023	GO:j
TST1024	GO:j
TST1025	GO:j
TST1026	GO:j
TST1027	GO:j
TST1028	GO:j
TST1029	GO:j
TST1030	GO:j
TST1031	GO:j
TST1032	GO:j
TST1033	GO:j
TST1034	GO:j
TST1035	GO:j
TST1036	GO:j
TST1037	GO:j
TST1038	GO:j
TST1039	GO:j
TST1040	GO:j
TST1041	GO:j
TST1042	GO:j
TST1043	GO:j
TST1044	GO:j
TST1045	GO:j
TST1046	GO:j
TST1047	GO:j
TST1048	GO:j
TST1049	GO:j
TST1050	GO:j
TST1051	GO:j
TST1052	GO:j
TST1053	GO:j
TST1054	GO:j
TST1055	GO:j
TST1056	GO:j
TST1057	GO:j
TST1058	GO:j
TST1059	GO:j
TST1060	GO:j
TST1061	GO:j
TST1062	GO:j
TST1063	GO:j
TST1064	GO:j
TST1065	GO:j
TST1066	GO:j
TST1067	GO:j
TST1068	GO:j
TST1069	GO:j
TST1070	GO:j
TST1071	GO:j
TST1072	GO:j
TST1073	GO:j
TST1074	GO:j
TST1075	GO:j
TST1076	GO:j
TST1077	GO:j
TST1078	GO:j
TST1079	GO:j
TST1080	GO:j
TST1081	GO:j
TST1082	GO:j
TST1083	GO:j
TST1084	GO:j
TST1085	GO:j
TST1086	GO:j
TST1087	GO:j
TST1088	GO:j
TST1089	GO:j
TST1090	GO:j
TST1091	GO:j
TST1092	GO:j
TST1093	GO:j
TST1094	GO:j
TST1095	GO:j
TST1096	GO:j
TST1097	GO:j
TST1098	GO:j
TST1099	GO:j
TST1100	GO:j
TST1101	GO:j
TST1102	GO:j
TST1103	GO:j
TST1104	GO:j
TST1105	GO:j
TST1106	GO:j
TST1107	GO:j
TST1108	GO:j
TST1109	GO:j
TST1110	GO:j
TST1111	GO:j
TST1112	GO:j
TST1113	GO:j
TST1114	GO:j
TST1115	GO:j
TST1116	GO:j
TST1117	GO:j
TST1118	GO:j
TST1119	GO:j
TST1120	GO:j
TST1121	GO:j
TST1122	GO:j
TST1123	GO:j
TST1124	GO:j
TST1125	GO:j
TST1126	GO:j
TST1127	GO:j
TST1128	GO:j
TST1129	GO:j
TST1130	GO:j
TST1131	GO:j
TST1132	GO:j
TST1133	GO:j
TST1134	GO:j
TST1135	GO:j
TST1136	GO:j
TST1137	GO:j
TST1138	GO:j
TST1139	GO:j
TST1140	GO:j
TST1141	GO:j
TST1142	GO:j
TST1143	GO:j
TST1144	GO:j
TST1145	GO:j
TST1146	GO:j
TST1147	GO:j
TST1148	GO:j
TST1149	GO:j
TST1150	GO:j
TST1151	GO:j
TST1152	GO:j
TST1153	GO:j
TST1154	GO:j
TST1155	GO:j
TST1156	GO:j
TST1157	GO:j
TST1158	GO:j
TST1159	GO:j
TST1160	GO:j
TST1161	GO:j
TST1162	GO:j
TST1163	GO:j
TST1164	GO:j
TST1165	GO:j
TST1166	GO:j
TST1167	GO:j
TST1168	GO:j
TST1169	GO:j
TST1170	GO:j
TST1171	GO:j
TST1172	GO:j
TST1173	GO:j
TST1174	GO:j
TST1175	GO:j
TST1176	GO:j
TST1177	GO:j
TST1178	GO:j
TST1179	GO:j
TST1180	GO:j
TST1181	GO:j
TST1182	GO:j
TST1183	GO:j
TST1184	GO:j
TST1185	GO:j
TST1186	GO:j
TST1187	GO:j
TST1188	GO:j
TST1189	GO:j
TST1190	GO:j
TST1191	GO:j
TST1192	GO:j
TST1193	GO:j
TST1194	GO:j
TST1195	GO:j
TST1196	GO:j
TST1197	GO:j
TST1198	GO:j
TST1199	GO:j
TST1200	GO:j
TST1201	GO:j
TST1202	GO:j
TST1203	GO:j
TST1204	GO:j
TST1205	GO:j
TST1206	GO:j
TST1207	GO:j
TST1208	GO:j
TST1209	GO:j
TST1210	GO:j
TST1211	GO:j
TST1212	GO:j
TST1213	GO:j
TST1214	GO:j
TST1215	GO:j
TST1216	GO:j
TST1217	GO:j
TST1218	GO:j
TST1219	GO:j
TST1220	GO:j
TST1221	GO:j
TST1222	GO:j
TST1223	GO:j
TST1224	GO:j
TST1225	GO:j
TST1226	GO:j
TST1227	GO:j
TST1228	GO:j
TST1229	GO:j
TST1230	GO:j
TST1231	GO:j
TST1232	GO:j
TST1233	GO:j
TST1234	GO:j
TST1235	GO:j
TST1236	GO:j
TST1237	GO:j
TST1238	GO:j
TST1239	GO:j
TST1240	GO:j
TST1241	GO:j
TST1242	GO:j
TST1243	GO:j
TST1244	GO:j
TST1245	GO:j
TST1246	GO:j
TST1247	GO:j
TST1248	GO:j
TST1249	GO:j
TST1250	GO:j
TST1251	GO:j
TST1252	GO:j
TST1253	GO:j
TST1254	GO:j
TST1255	GO:j
TST1256	GO:j
TST1257	GO:j
TST1258	GO:j
TST1259	GO:j
TST1260	GO:j
TST1261	GO:j
TST1262	GO:j
TST1263	GO:j
TST1264	GO:j
TST1265	GO:j
TST1266	GO:j
TST1267	GO:j
TST1268	GO:j
TST1269	GO:j
TST1270	GO:j
TST1271	GO:j
TST1272	GO:j
TST1273	GO:j
TST1274	GO:j
TST1275	GO:j
TST1276	GO:j
TST1277	GO:j
TST1278	GO:j
TST1279	GO:j
TST1280	GO:j
TST1281	GO:j
TST1282	GO:j
TST1283	GO:j
TST1284	GO:j
TST1285	GO:j
TST1286	GO:j
TST1287	GO:j
TST1288	GO:j
TST1289	GO:j
TST1290	GO:j
TST1291	GO:j
TST1292	GO:j
TST1293	GO:j
TST1294	GO:j
TST1295	GO:j
TST1296	GO:j
TST1297	GO:j
TST1298	GO:j
TST1299	GO:j
TST1300	GO:j
TST1301	GO:j
TST1302	GO:j
TST1303	GO:j
TST1304	GO:j
TST1305	GO:j
TST1306	GO:j
TST1307	GO:j
TST1308	GO:j
TST1309	GO:j
TST1310	GO:j
TST1311	GO:j
TST1312	GO:j
TST1313	GO:j
TST1314	GO:j
TST1315	GO:j
TST1316	GO:j
TST1317	GO:j
TST1318	GO:j
TST1319	GO:j
TST1320	GO:j
TST1321	GO:j
TST1322	GO:j
TST1323	GO:j
TST1324	GO:j
TST1325	GO:j
TST1326	GO:j
TST1327	GO:j
TST1328	GO:j
TST1329	GO:j
TST1330	GO:j
TST1331	GO:j
TST1332	GO:j
TST1333	GO:j
TST1334	GO:j
TST1335	GO:j
TST1336	GO:j
TST1337	GO:j
TST1338	GO:j
TST1339	GO:j
TST1340	GO:j
TST1341	GO:j
TST1342	GO:j
TST1343	GO:j
TST1344	GO:j
TST1345	GO:j
TST1346	GO:j
TST1347	GO:j
TST1348	GO:j
TST1349	GO:j
TST1350	GO:j
TST1351	GO:j
TST1352	GO:j
TST1353	GO:j
TST1354	GO:j
TST1355	GO:j
TST1356	GO:j
TST1357	GO:j
TST1358	GO:j
TST1359	GO:j
TST1360	GO:j
TST1361	GO:j
TST1362	GO:j
TST1363	GO:j
TST1364	GO:j
TST1365	GO:j
TST1366	GO:j
TST1367	GO:j
TST1368	GO:j
TST1369	GO:j
TST1370	GO:j
TST1371	GO:j
TST1372	GO:j
TST1373	GO:j
TST1374	GO:j
TST1375	GO:j
TST1376	GO:j
TST1377	GO:j
TST1378	GO:j
TST1379	GO:j
TST1380	GO:j
TST1381	GO:j
TST1382	GO:j
TST1383	GO:j
TST1384	GO:j
TST1385	GO:j
TST1386	GO:j
TST1387	GO:j
TST1388	GO:j
TST1389	GO:j
TST1390	GO:j
TST1391	GO:j
TST1392	GO:j
TST1393	GO:j
TST1394	GO:j
TST1395	GO:j
TST1396	GO:j
TST1397	GO:j
TST1398	GO:j
TST1399	GO:j
TST1400	GO:j
TST1401	GO:j
TST1402	GO:j
TST1403	GO:j
TST1404	GO:j
TST1405	GO:j
TST1406	GO:j
TST1407	GO:j
TST1408	GO:j
TST1409	GO:j
TST1410	GO:j
TST1411	GO:j
TST1412	GO:j
TST1413	GO:j
TST1414	GO:j
TST1415	GO:j
TST1416	GO:j
TST1417	GO:j
TST1418	GO:j
TST1419	GO:j
TST1420	GO:j
TST1421	GO:j
TST1422	GO:j
TST1423	GO:j
TST1424	GO:j
TST1425	GO:j
TST1426	GO:j
TST1427	GO:j
TST1428	GO:j
TST1429	GO:j
TST1430	GO:j
TST1431	GO:j
TST1432	GO:j
TST1433	GO:j
TST1434	GO:j
TST1435	GO:j
TST1436	GO:j
TST1437	GO:j
TST1438	GO:j
TST1439	GO:j
TST1440	GO:j
TST1441	GO:j
TST1442	GO:j
TST1443	GO:j
TST1444	GO:j
TST1445	GO:j
TST1446	GO:j
TST1447	GO:j
TST1448	GO:j
TST1449	GO:j
TST1450	GO:j
TST1451	GO:j
TST1452	GO:j
TST1453	GO:j
TST1454	GO:j
TST1455	GO:j
TST1456	GO:j
TST1457	GO:j
TST1458	GO:j
TST1459	GO:j
TST1460	GO:j
TST1461	GO:j
TST1462	GO:j
TST1463	GO:j
TST1464	GO:j
TST1465	GO:j
TST1466	GO:j
TST1467	GO:j
TST1468	GO:j
TST1469	GO:j
TST1470	GO:j
TST1471	GO:j
TST1472	GO:j
TST1473	GO:j
TST1474	GO:j
TST1475	GO:j
TST1476	GO:j
TST1477	GO:j
TST1478	GO:j
TST1479	GO:j
TST1480	GO:j
TST1481	GO:j
TST1482	GO:j
TST1483	GO:j
TST1484	GO:j
TST1485	GO:j
TST1486	GO:j
TST1487	GO:j
TST1488	GO:j
TST1489	GO:j
TST1490	GO:j
TST1491	GO:j
TST1492	GO:j
TST1493	GO:j
TST1494	GO:j
TST1495	GO:j
TST1496	GO:j
TST1497	GO:j
TST1498	GO:j
TST1499	GO:j
TST1500	GO:j
TST1501	GO:j
TST1502	GO:j
TST1503	GO:j
TST1504	GO:j
TST1505	GO:j
TST1506	GO:j
TST1507	GO:j
TST1508	GO:j
TST1509	GO:j
TST1510	GO:j
TST1511	GO:j
TST1512	GO:j
TST1513	GO:j
TST1514	GO:j
TST1515	GO:j
TST1516	GO:j
TST1517	GO:j
TST1518	GO:j
TST1519	GO:j
TST1520	GO:j
TST1521	GO:j
TST1522	GO:j
TST1523	GO:j
TST1524	GO:j
TST1525	GO:j
TST1526	GO:j
TST1527	GO:j
TST1528	GO:j
TST1529	GO:j
TST1530	GO:j
TST1531	GO:j
TST1532	GO:j
TST1533	GO:j
TST1534	GO:j
TST1535	GO:j
TST1536	GO:j
TST1537	GO:j
TST1538	GO:j
TST1539	GO:j
TST1540	GO:j
TST1541	GO:j
TST1542	GO:j
TST1543	GO:j
TST1544	GO:j
TST1545	GO:j
TST1546	GO:j
TST1547	GO:j
TST1548	GO:j
TST1549	GO:j
TST1550	GO:j
TST1551	GO:j
TST1552	GO:j
TST1553	GO:j
TST1554	GO:j
TST1555	GO:j
TST1556	GO:j
TST1557	GO:j
TST1558	GO:j
TST1559	GO:j
TST1560	GO:j
TST1561	GO:j
TST1562	GO:j
TST1563	GO:j
TST1564	GO:j
TST1565	GO:j
TST1566	GO:j
TST1567	GO:j
TST1568	GO:j
TST1569	GO:j
TST1570	GO:j
TST1571	GO:j
TST1572	GO:j
TST1573	GO:j
TST1574	GO:j
TST1575	GO:j
TST1576	GO:j
TST1577	GO:j
TST1578	GO:j
TST1579	GO:j
TST1580	GO:j
TST1581	GO:j
TST1582	GO:j
TST1583	GO:j
TST1584	GO:j
TST1585	GO:j
TST1586	GO:j
TST1587	GO:j
TST1588	GO:j
TST1589	GO:j
TST1590	GO:j
TST1591	GO:j
TST1592	GO:j
TST1593	GO:j
TST1594	GO:j
TST1595	GO:j
TST1596	GO:j
TST1597	GO:j
TST1598	GO:j
TST1599	GO:j
TST1600	GO:j
TST1601	GO:j
TST1602	GO:j
TST1603	GO:j
TST1604	GO:j
TST1605	GO:j
TST1606	GO:j
TST1607	GO:j
TST1608	GO:j
TST1609	GO:j
TST1610	GO:j
TST1611	GO:j
TST1612	GO:j
TST1613	GO:j
TST1614	GO:j
TST1615	GO:j
TST1616	GO:j
TST1617	GO:j
TST1618	GO:j
TST1619	GO:j
TST1620	GO:j
TST1621	GO:j
TST1622	GO:j
TST1623	GO:j
TST1624	GO:j
TST1625	GO:j
TST1626	GO:j
TST1627	GO:j
TST1628	GO:j
TST1629	GO:j
TST1630	GO:j
TST1631	GO:j
TST1632	GO:j
TST1633	GO:j
TST1634	GO:j
TST1635	GO:j
TST1636	GO:j
TST1637	GO:j
TST1638	GO:j
TST1639	GO:j
TST1640	GO:j
TST1641	GO:j
TST1642	GO:j
TST1643	GO:j
TST1644	GO:j
TST1645	GO:j
TST1646	GO:j
TST1647	GO:j
TST1648	GO:j
TST1649	GO:j
TST1650	GO:j
TST1651	GO:j
TST1652	GO:j
TST1653	GO:j
TST1654	GO:j
TST1655	GO:j
TST1656	GO:j
TST1657	GO:j
TST1658	GO:j
TST1659	GO:j
TST1660	GO:j
TST1661	GO:j
TST1662	GO:j
TST1663	GO:j
TST1664	GO:j
TST1665	GO:j
TST1666	GO:j
TST1667	GO:j
TST1668	GO:j
TST1669	GO:j
TST1670	GO:j
TST1671	GO:j
TST1672	GO:j
TST1673	GO:j
TST1674	GO:j
TST1675	GO:j
TST1676	GO:j
TST1677	GO:j
TST1678	GO:j
TST1679	GO:j
TST1680	GO:j
TST1681	GO:j
TST1682	GO:j
TST1683	GO:j
TST1684	GO:j
TST1685	GO:j
TST1686	GO:j
TST1687	GO:j
TST1688	GO:j
TST1689	GO:j
TST1690	GO:j
TST1691	GO:j
TST1692	GO:j
TST1693	GO:j
TST1694	GO:j
TST1695	GO:j
TST1696	GO:j
TST1697	GO:j
TST1698	GO:j
TST1699	GO:j
TST1700	GO:j
TST1701	GO:j
TST1702	GO:j
TST1703	GO:j
TST1704	GO:j
TST1705	GO:j
TST1706	GO:j
TST1707	GO:j
TST1708	GO:j
TST1709	GO:j
TST1710	GO:j
TST1711	GO:j
TST1712	GO:j
TST1713	GO:j
TST1714	GO:j
TST1715	GO:j
TST1716	GO:j
TST1717	GO:j
TST1718	GO:j
TST1719	GO:j
TST1720	GO:j
TST1721	GO:j
TST1722	GO:j
TST1723	GO:j
TST1724	GO:j
TST1725	GO:j
TST1726	GO:j
TST1727	GO:j
TST1728	GO:j
TST1729	GO:j
TST1730	GO:j
TST1731	GO:j
TST1732	GO:j
TST1733	GO:j
TST1734	GO:j
TST1735	GO:j
TST1736	GO:j
TST1737	GO:j
TST1738	GO:j
TST1739	GO:j
TST1740	GO:j
TST1741	GO:j
TST1742	GO:j
TST1743	GO:j
TST1744	GO:j
TST1745	GO:j
TST1746	GO:j
TST1747	GO:j
TST1748	GO:j
TST1749	GO:j
TST1750	GO:j
TST1751	GO:j
TST1752	GO:j
TST1753	GO:j
TST1754	GO:j
TST1755	GO:j
TST1756	GO:j
TST1757	GO:j
TST1758	GO:j
TST1759	GO:j
TST1760	GO:j
TST1761	GO:j
TST1762	GO:j
TST1763	GO:j
TST1764	GO:j
TST1765	GO:j
TST1766	GO:j
TST1767	GO:j
TST1768	GO:j
TST1769	GO:j
TST1770	GO:j
TST1771	GO:j
TST1772	GO:j
TST1773	GO:j
TST1774	GO:j
TST1775	GO:j
TST1776	GO:j
TST1777	GO:j
TST1778	GO:j
TST1779	GO:j
TST1780	GO:j
TST1781	GO:j
TST1782	GO:j
TST1783	GO:j
TST1784	GO:j
TST1785	GO:j
TST1786	GO:j
TST1787	GO:j
TST1788	GO:j
TST1789	GO:j
TST1790	GO:j
TST1791	GO:j
TST1792	GO:j
TST1793	GO:j
TST1794	GO:j
TST1795	GO:j
TST1796	GO:j
TST1797	GO:j
TST1798	GO:j
TST1799	GO:j
TST1800	GO:j
TST1801	GO:j
TST1802	GO:j
TST1803	GO:j
TST1804	GO:j
TST1805	GO:j
TST1806	GO:j
TST1807	GO:j
TST1808	GO:j
TST1809	GO:j
TST1810	GO:j
TST1811	GO:j
TST1812	GO:j
TST1813	GO:j
TST1814	GO:j
TST1815	GO:j
TST1816	GO:j
TST1817	GO:j
TST1818	GO:j
TST1819	GO:j
TST1820	GO:j
TST1821	GO:j
TST1822	GO:j
TST1823	GO:j
TST1824	GO:j
TST1825	GO:j
TST1826	GO:j
TST1827	GO:j
TST1828	GO:j
TST1829	GO:j
TST1830	GO:j
TST1831	GO:j
TST1832	GO:j
TST1833	GO:j
TST1834	GO:j
TST1835	GO:j
TST1836	GO:j
TST1837	GO:j
TST1838	GO:j
TST1839	GO:j
TST1840	GO:j
TST1841	GO:j
TST1842	GO:j
TST1843	GO:j
TST1844	GO:j
TST1845	GO:j
TST1846	GO:j
TST1847	GO:j
TST1848	GO:j
TST1849	GO:j
TST1850	GO:j
TST1851	GO:j
TST1852	GO:j
TST1853	GO:j
TST1854	GO:j
TST1855	GO:j
TST1856	GO:j
TST1857	GO:j
TST1858	GO:j
TST1859	GO:j
TST1860	GO:j
TST1861	GO:j
TST1862	GO:j
TST1863	GO:j
TST1864	GO:j
TST1865	GO:j
TST1866	GO:j
TST1867	GO:j
TST1868	GO:j
TST1869	GO:j
TST1870	GO:j
TST1871	GO:j
TST1872	GO:j
TST1873	GO:j
TST1874	GO:j
TST1875	GO:j
TST1876	GO:j
TST1877	GO:j
TST1878	GO:j
TST1879	GO:j
TST1880	GO:j
TST1881	GO:j
TST1882	GO:j
TST1883	GO:j
TST1884	GO:j
TST1885	GO:j
TST1886	GO:j
TST1887	GO:j
TST1888	GO:j
TST1889	GO:j
TST1890	GO:j
TST1891	GO:j
TST1892	GO:j
TST1893	GO:j
TST1894	GO:j
TST1895	GO:j
TST1896	GO:j
TST1897	GO:j
TST1898	GO:j
TST1899	GO:j
TST1900	GO:j
TST1901	GO:j
TST1902	GO:j
TST1903	GO:j
TST1904	GO:j
TST1905	GO:j
TST1906	GO:j
TST1907	GO:j
TST1908	GO:j
TST1909	GO:j
TST1910	GO:j
TST1911	GO:j
TST1912	GO:j
TST1913	GO:j
TST1914	GO:j
TST1915	GO:j
TST1916	GO:j
TST1917	GO:j
TST1918	GO:j
TST1919	GO:j
TST1920	GO:j
TST1921	GO:j
TST1922	GO:j
TST1923	GO:j
TST1924	GO:j
TST1925	GO:j
TST1926	GO:j
TST1927	GO:j
TST1928	GO:j
TST1929	GO:j
TST1930	GO:j
TST1931	GO:j
TST1932	GO:j
TST1933	GO:j
TST1934	GO:j
TST1935	GO:j
TST1936	GO:j
TST1937	GO:j
TST1938	GO:j
TST1939	GO:j
TST1940	GO:j
TST1941	GO:j
TST1942	GO:j
TST1943	GO:j
TST1944	GO:j
TST1945	GO:j
TST1946	GO:j
TST1947	GO:j
TST1948	GO:j
TST1949	GO:j
TST1950	GO:j
TST1951	GO:j
TST1952	GO:j
TST1953	GO:j
TST1954	GO:j
TST1955	GO:j
TST1956	GO:j
TST1957	GO:j
TST1958	GO:j
TST1959	GO:j
TST1960	GO:j
TST1961	GO:j
TST1962	GO:j
TST1963	GO:j
TST1964	GO:j
TST1965	GO:j
TST1966	GO:j
TST1967	GO:j
TST1968	GO:j
TST1969	GO:j
TST1970	GO:j
TST1971	GO:j
TST1972	GO:j
TST1973	GO:j
TST1974	GO:j
TST1975	GO:j
TST1976	GO:j
TST1977	GO:j
TST1978	GO:j
TST1979	GO:j
TST1980	GO:j
TST1981	GO:j
TST1982	GO:j
TST1983	GO:j
TST1984	GO:j
TST1985	GO:j
TST1986	GO:j
TST1987	GO:j
TST1988	GO:j
TST1989	GO:j
TST1990	GO:j
TST1991	GO:j
TST1992	GO:j
TST1993	GO:j
TST1994	GO:j
TST1995	GO:j
TST1996	GO:j
TST1997	GO:j
TST1998	GO:j
TST1999	GO:j
TST2000	GO:j
[truncated: 2,000 more rows]
