# Supplementary material for: BayGO: Bayesian analysis of ontology term enrichment in microarray data
Source: BMC Bioinformatics. 2006 Feb 23;7:86. doi: 10.1186/1471-2105-7-86 (PMC1440873; doi:10.1186/1471-2105-7-86)
Supplement: Additional File 1 — Zipped file containing all the data relative to the artificial test-organism. It contains: the gene-to-GO table, the complete genome, the input data for creating the examples of "Examples of the BayGO usefulness" section and all the outputs/results obtained for those examples. [file 1471-2105-7-86-S1.zip › Test_organism/example_2/diff.txt]

TST1
TST100
TST101
TST102
TST103
TST104
TST105
TST106
TST107
TST108
TST109
TST110
TST111
TST112
TST113
TST114
TST115
TST116
TST117
TST118
TST119
TST120
TST121
TST122
TST123
TST124
TST125
TST126
TST127
TST128
TST129
TST130
TST131
TST132
TST133
TST134
TST135
TST136
TST137
TST138
TST139
TST140
TST141
TST142
TST143
TST144
TST145
TST146
TST147
TST148
TST149
TST150
TST151
TST152
TST153
TST154
TST155
TST156
TST157
TST158
TST159
TST160
TST161
TST162
TST163
TST164
TST165
TST166
TST167
TST168
TST169
TST170
TST171
TST172
TST173
TST174
TST175
TST176
TST177
TST178
TST179
TST180
TST181
TST182
TST183
TST184
TST185
TST186
TST187
TST188
TST189
TST190
TST191
TST192
TST193
TST194
TST195
TST196
TST197
TST198
TST199
TST2
TST200
TST201
TST202
TST203
TST204
TST205
TST206
TST207
TST208
TST209
TST210
TST211
TST212
TST213
TST214
TST215
TST216
TST217
TST218
TST219
TST220
TST221
TST222
TST223
TST224
TST225
TST226
TST227
TST228
TST229
TST230
TST231
TST232
TST233
TST234
TST235
TST236
TST237
TST238
TST239
TST240
TST241
TST242
TST243
TST244
TST245
TST246
TST247
TST248
TST249
TST250
TST251
TST252
TST253
TST254
TST255
TST256
TST257
TST258
TST259
TST260
TST261
TST262
TST263
TST264
TST265
TST266
TST267
TST268
TST269
TST270
TST271
TST272
TST273
TST274
TST275
TST276
TST277
TST278
TST279
TST280
TST281
TST282
TST283
TST284
TST285
TST286
TST287
TST288
TST289
TST290
TST291
TST292
TST293
TST294
TST295
TST296
TST297
TST298
TST299
TST3
TST300
TST301
TST302
TST303
TST304
TST305
TST306
TST307
TST308
TST309
TST31
TST310
TST311
TST312
TST313
TST314
TST315
TST316
TST317
TST318
TST319
TST32
TST320
TST321
TST322
TST323
TST324
TST325
TST326
TST327
TST328
TST329
TST33
TST330
TST331
TST332
TST333
TST334
TST335
TST336
TST337
TST338
TST339
TST34
TST340
TST341
TST342
TST343
TST344
TST345
TST346
TST347
TST348
TST349
TST35
TST350
TST351
TST352
TST353
TST354
TST355
TST356
TST357
TST358
TST359
TST36
TST360
TST361
TST362
TST363
TST364
TST365
TST366
TST367
TST368
TST369
TST37
TST370
TST371
TST372
TST373
TST374
TST375
TST376
TST377
TST378
TST379
TST38
TST380
TST381
TST382
TST383
TST384
TST385
TST386
TST387
TST388
TST389
TST39
TST390
TST391
TST392
TST393
TST394
TST395
TST396
TST397
TST398
TST399
TST4
TST40
TST400
TST401
TST402
TST403
TST404
TST405
TST406
TST407
TST408
TST409
TST41
TST410
TST411
TST412
TST413
TST414
TST415
TST416
TST417
TST418
TST419
TST42
TST420
TST421
TST422
TST423
TST424
TST425
TST43
TST44
TST45
TST46
TST47
TST48
TST49
TST5
TST50
TST51
TST52
TST53
TST54
TST55
TST56
TST57
TST58
TST59
TST60
TST61
TST62
TST63
TST64
TST65
TST66
TST67
TST68
TST69
TST70
TST71
TST72
TST73
TST74
TST75
TST76
TST77
TST78
TST79
TST80
TST81
TST82
TST83
TST84
TST85
TST86
TST87
TST88
TST89
TST90
TST91
TST92
TST93
TST94
TST95
TST96
TST97
TST98
TST99
