# Supplementary material for: BayGO: Bayesian analysis of ontology term enrichment in microarray data
Source: BMC Bioinformatics. 2006 Feb 23;7:86. doi: 10.1186/1471-2105-7-86 (PMC1440873; doi:10.1186/1471-2105-7-86)
Supplement: Additional File 1 — Zipped file containing all the data relative to the artificial test-organism. It contains: the gene-to-GO table, the complete genome, the input data for creating the examples of "Examples of the BayGO usefulness" section and all the outputs/results obtained for those examples. [file 1471-2105-7-86-S1.zip › Test_organism/example_2/genome_notfull.txt]

TST1
TST100
TST1000
TST1001
TST1002
TST1003
TST1004
TST1005
TST1006
TST1007
TST1008
TST1009
TST101
TST1010
TST1011
TST1012
TST1013
TST1014
TST1015
TST1016
TST1017
TST1018
TST1019
TST102
TST1020
TST1021
TST1022
TST1023
TST1024
TST1025
TST1026
TST1027
TST1028
TST1029
TST103
TST1030
TST1031
TST1032
TST1033
TST1034
TST1035
TST1036
TST1037
TST1038
TST1039
TST104
TST1040
TST1041
TST1042
TST1043
TST1044
TST1045
TST1046
TST1047
TST1048
TST1049
TST105
TST1050
TST1051
TST1052
TST1053
TST1054
TST1055
TST1056
TST1057
TST1058
TST1059
TST106
TST1060
TST1061
TST1062
TST1063
TST1064
TST1065
TST1066
TST1067
TST1068
TST1069
TST107
TST1070
TST1071
TST1072
TST1073
TST1074
TST1075
TST1076
TST1077
TST1078
TST1079
TST108
TST1080
TST1081
TST1082
TST1083
TST1084
TST1085
TST1086
TST1087
TST1088
TST1089
TST109
TST1090
TST1091
TST1092
TST1093
TST1094
TST1095
TST1096
TST1097
TST1098
TST1099
TST110
TST1100
TST1101
TST1102
TST1103
TST1104
TST1105
TST1106
TST1107
TST1108
TST1109
TST111
TST1110
TST1111
TST1112
TST1113
TST1114
TST1115
TST1116
TST1117
TST1118
TST1119
TST112
TST1120
TST1121
TST1122
TST1123
TST1124
TST1125
TST1126
TST1127
TST1128
TST1129
TST113
TST1130
TST1131
TST1132
TST1133
TST1134
TST1135
TST1136
TST1137
TST1138
TST1139
TST114
TST1140
TST1141
TST1142
TST1143
TST1144
TST1145
TST1146
TST1147
TST1148
TST1149
TST115
TST1150
TST1151
TST1152
TST1153
TST1154
TST1155
TST1156
TST1157
TST1158
TST1159
TST116
TST1160
TST1161
TST1162
TST1163
TST1164
TST1165
TST1166
TST1167
TST1168
TST1169
TST117
TST1170
TST1171
TST1172
TST1173
TST1174
TST1175
TST1176
TST1177
TST1178
TST1179
TST118
TST1180
TST1181
TST1182
TST1183
TST1184
TST1185
TST1186
TST1187
TST1188
TST1189
TST119
TST1190
TST1191
TST1192
TST1193
TST1194
TST1195
TST1196
TST1197
TST1198
TST1199
TST120
TST1200
TST1201
TST1202
TST1203
TST1204
TST1205
TST1206
TST1207
TST1208
TST1209
TST121
TST1210
TST1211
TST1212
TST1213
TST1214
TST1215
TST1216
TST1217
TST1218
TST1219
TST122
TST1220
TST1221
TST1222
TST1223
TST1224
TST1225
TST1226
TST1227
TST1228
TST1229
TST123
TST1230
TST1231
TST1232
TST1233
TST1234
TST1235
TST1236
TST1237
TST1238
TST1239
TST124
TST1240
TST1241
TST1242
TST1243
TST1244
TST1245
TST1246
TST1247
TST1248
TST1249
TST125
TST1250
TST1251
TST1252
TST1253
TST1254
TST1255
TST1256
TST1257
TST1258
TST1259
TST126
TST1260
TST1261
TST1262
TST1263
TST1264
TST1265
TST1266
TST1267
TST1268
TST1269
TST127
TST1270
TST1271
TST1272
TST1273
TST1274
TST1275
TST1276
TST1277
TST1278
TST1279
TST128
TST1280
TST1281
TST1282
TST1283
TST1284
TST1285
TST1286
TST1287
TST1288
TST1289
TST129
TST1290
TST1291
TST1292
TST1293
TST1294
TST1295
TST1296
TST1297
TST1298
TST1299
TST130
TST1300
TST1301
TST1302
TST1303
TST1304
TST1305
TST1306
TST1307
TST1308
TST1309
TST131
TST1310
TST1311
TST1312
TST1313
TST1314
TST1315
TST1316
TST1317
TST1318
TST1319
TST132
TST1320
TST1321
TST1322
TST1323
TST1324
TST1325
TST1326
TST1327
TST1328
TST1329
TST133
TST1330
TST1331
TST1332
TST1333
TST1334
TST1335
TST1336
TST1337
TST1338
TST1339
TST134
TST1340
TST1341
TST1342
TST1343
TST1344
TST1345
TST1346
TST1347
TST1348
TST1349
TST135
TST1350
TST1351
TST1352
TST1353
TST1354
TST1355
TST1356
TST1357
TST1358
TST1359
TST136
TST1360
TST1361
TST1362
TST1363
TST1364
TST1365
TST1366
TST1367
TST1368
TST1369
TST137
TST1370
TST1371
TST1372
TST1373
TST1374
TST1375
TST1376
TST1377
TST1378
TST1379
TST138
TST1380
TST1381
TST1382
TST1383
TST1384
TST1385
TST1386
TST1387
TST1388
TST1389
TST139
TST1390
TST1391
TST1392
TST1393
TST1394
TST1395
TST1396
TST1397
TST1398
TST1399
TST140
TST1400
TST1401
TST1402
TST1403
TST1404
TST1405
TST1406
TST1407
TST1408
TST1409
TST141
TST1410
TST1411
TST1412
TST1413
TST1414
TST1415
TST1416
TST1417
TST1418
TST1419
TST142
TST1420
TST1421
TST1422
TST1423
TST1424
TST1425
TST1426
TST1427
TST1428
TST1429
TST143
TST1430
TST1431
TST1432
TST1433
TST1434
TST1435
TST1436
TST1437
TST1438
TST1439
TST144
TST1440
TST1441
TST1442
TST1443
TST1444
TST1445
TST1446
TST1447
TST1448
TST1449
TST145
TST1450
TST1451
TST1452
TST1453
TST1454
TST1455
TST1456
TST1457
TST1458
TST1459
TST146
TST1460
TST1461
TST1462
TST1463
TST1464
TST1465
TST1466
TST1467
TST1468
TST1469
TST147
TST1470
TST1471
TST1472
TST1473
TST1474
TST1475
TST1476
TST1477
TST1478
TST1479
TST148
TST1480
TST1481
TST1482
TST1483
TST1484
TST1485
TST1486
TST1487
TST1488
TST1489
TST149
TST1490
TST1491
TST1492
TST1493
TST1494
TST1495
TST1496
TST1497
TST1498
TST1499
TST150
TST1500
TST1501
TST1502
TST1503
TST1504
TST1505
TST1506
TST1507
TST1508
TST1509
TST151
TST1510
TST1511
TST1512
TST1513
TST1514
TST1515
TST1516
TST1517
TST1518
TST1519
TST152
TST1520
TST1521
TST1522
TST1523
TST1524
TST1525
TST1526
TST1527
TST1528
TST1529
TST153
TST1530
TST1531
TST1532
TST1533
TST1534
TST1535
TST1536
TST1537
TST1538
TST1539
TST154
TST1540
TST1541
TST1542
TST1543
TST1544
TST1545
TST1546
TST1547
TST1548
TST1549
TST155
TST1550
TST1551
TST1552
TST1553
TST1554
TST1555
TST1556
TST1557
TST1558
TST1559
TST156
TST1560
TST1561
TST1562
TST1563
TST1564
TST1565
TST1566
TST1567
TST1568
TST1569
TST157
TST1570
TST1571
TST1572
TST1573
TST1574
TST1575
TST1576
TST1577
TST1578
TST1579
TST158
TST1580
TST1581
TST1582
TST1583
TST1584
TST1585
TST1586
TST1587
TST1588
TST1589
TST159
TST1590
TST1591
TST1592
TST1593
TST1594
TST1595
TST1596
TST1597
TST1598
TST1599
TST160
TST1600
TST1601
TST1602
TST1603
TST1604
TST1605
TST1606
TST1607
TST1608
TST1609
TST161
TST1610
TST1611
TST1612
TST1613
TST1614
TST1615
TST1616
TST1617
TST1618
TST1619
TST162
TST1620
TST1621
TST1622
TST1623
TST1624
TST1625
TST1626
TST1627
TST1628
TST1629
TST163
TST1630
TST1631
TST1632
TST1633
TST1634
TST1635
TST1636
TST1637
TST1638
TST1639
TST164
TST1640
TST1641
TST1642
TST1643
TST1644
TST1645
TST1646
TST1647
TST1648
TST1649
TST165
TST1650
TST1651
TST1652
TST1653
TST1654
TST1655
TST1656
TST1657
TST1658
TST1659
TST166
TST1660
TST1661
TST1662
TST1663
TST1664
TST1665
TST1666
TST1667
TST1668
TST1669
TST167
TST1670
TST1671
TST1672
TST1673
TST1674
TST1675
TST1676
TST1677
TST1678
TST1679
TST168
TST1680
TST1681
TST1682
TST1683
TST1684
TST1685
TST1686
TST1687
TST1688
TST1689
TST169
TST1690
TST1691
TST1692
TST1693
TST1694
TST1695
TST1696
TST1697
TST1698
TST1699
TST170
TST1700
TST1701
TST1702
TST1703
TST1704
TST1705
TST1706
TST1707
TST1708
TST1709
TST171
TST1710
TST1711
TST1712
TST1713
TST1714
TST1715
TST1716
TST1717
TST1718
TST1719
TST172
TST1720
TST1721
TST1722
TST1723
TST1724
TST1725
TST1726
TST1727
TST1728
TST1729
TST173
TST1730
TST1731
TST1732
TST1733
TST1734
TST1735
TST1736
TST1737
TST1738
TST1739
TST174
TST1740
TST1741
TST1742
TST1743
TST1744
TST1745
TST1746
TST1747
TST1748
TST1749
TST175
TST1750
TST1751
TST1752
TST1753
TST1754
TST1755
TST1756
TST1757
TST1758
TST1759
TST176
TST1760
TST1761
TST1762
TST1763
TST1764
TST1765
TST1766
TST1767
TST1768
TST1769
TST177
TST1770
TST1771
TST1772
TST1773
TST1774
TST1775
TST1776
TST1777
TST1778
TST1779
TST178
TST1780
TST1781
TST1782
TST1783
TST1784
TST1785
TST1786
TST1787
TST1788
TST1789
TST179
TST1790
TST1791
TST1792
TST1793
TST1794
TST1795
TST1796
TST1797
TST1798
TST1799
TST180
TST1800
TST1801
TST1802
TST1803
TST1804
TST1805
TST1806
TST1807
TST1808
TST1809
TST181
TST1810
TST1811
TST1812
TST1813
TST1814
TST1815
TST1816
TST1817
TST1818
TST1819
TST182
TST1820
TST1821
TST1822
TST1823
TST1824
TST1825
TST1826
TST1827
TST1828
TST1829
TST183
TST1830
TST1831
TST1832
TST1833
TST1834
TST1835
TST1836
TST1837
TST1838
TST1839
TST184
TST1840
TST1841
TST1842
TST1843
TST1844
TST1845
TST1846
TST1847
TST1848
TST1849
TST185
TST1850
TST1851
TST1852
TST1853
TST1854
TST1855
TST1856
TST1857
TST1858
TST1859
TST186
TST1860
TST1861
TST1862
TST1863
TST1864
TST1865
TST1866
TST1867
TST1868
TST1869
TST187
TST1870
TST1871
TST1872
TST1873
TST1874
TST1875
TST1876
TST1877
TST1878
TST1879
TST188
TST1880
TST1881
TST1882
TST1883
TST1884
TST1885
TST1886
TST1887
TST1888
TST1889
TST189
TST1890
TST1891
TST1892
TST1893
TST1894
TST1895
TST1896
TST1897
TST1898
TST1899
TST190
TST1900
TST1901
TST1902
TST1903
TST1904
TST1905
TST1906
TST1907
TST1908
TST1909
TST191
TST1910
TST1911
TST1912
TST1913
TST1914
TST1915
TST1916
TST1917
TST1918
TST1919
TST192
TST1920
TST1921
TST1922
TST1923
TST1924
TST1925
TST1926
TST1927
TST1928
TST1929
TST193
TST1930
TST1931
TST1932
TST1933
TST1934
TST1935
TST1936
TST1937
TST1938
TST1939
TST194
TST1940
TST1941
TST1942
TST1943
TST1944
TST1945
TST1946
TST1947
TST1948
TST1949
TST195
TST1950
TST1951
TST1952
TST1953
TST1954
TST1955
TST1956
TST1957
TST1958
TST1959
TST196
TST1960
TST1961
TST1962
TST1963
TST1964
TST1965
TST1966
TST1967
TST1968
TST1969
TST197
TST1970
TST1971
TST1972
TST1973
TST1974
TST1975
TST1976
TST1977
TST1978
TST1979
TST198
TST1980
TST1981
TST1982
TST1983
TST1984
TST1985
TST1986
TST1987
TST1988
TST1989
TST199
TST1990
TST1991
TST1992
TST1993
TST1994
TST1995
TST1996
TST1997
TST1998
TST1999
TST2
TST200
TST2000
TST2001
TST2002
TST2003
TST2004
TST2005
TST2006
TST2007
TST2008
TST2009
TST201
TST2010
TST2011
TST2012
TST2013
TST2014
TST2015
TST2016
TST2017
TST2018
TST2019
TST202
TST2020
TST2021
TST2022
TST2023
TST2024
TST2025
TST2026
TST2027
TST2028
TST2029
TST203
TST2030
TST2031
TST2032
TST2033
TST2034
TST2035
TST2036
TST2037
TST2038
TST2039
TST204
TST2040
TST2041
TST2042
TST2043
TST2044
TST2045
TST2046
TST2047
TST2048
TST2049
TST205
TST2050
TST2051
TST2052
TST2053
TST2054
TST2055
TST2056
TST2057
TST2058
TST2059
TST206
TST2060
TST2061
TST2062
TST2063
TST2064
TST2065
TST2066
TST2067
TST2068
TST2069
TST207
TST2070
TST2071
TST2072
TST2073
TST2074
TST2075
TST2076
TST2077
TST2078
TST2079
TST208
TST2080
TST2081
TST2082
TST2083
TST2084
TST2085
TST2086
TST2087
TST2088
TST2089
TST209
TST2090
TST2091
TST2092
TST2093
TST2094
TST2095
TST2096
TST2097
TST2098
TST2099
TST210
TST2100
TST2101
TST2102
TST2103
TST2104
TST2105
TST2106
TST2107
TST2108
TST2109
TST211
TST2110
TST2111
TST2112
TST2113
TST2114
TST2115
TST2116
TST2117
TST2118
TST2119
TST212
TST2120
TST2121
TST2122
TST2123
TST2124
TST2125
TST2126
TST2127
TST2128
TST2129
TST213
TST2130
TST2131
TST2132
TST2133
TST2134
TST2135
TST2136
TST2137
TST2138
TST2139
TST214
TST2140
TST2141
TST2142
TST2143
TST2144
TST2145
TST2146
TST2147
TST2148
TST2149
TST215
TST2150
TST2151
TST2152
TST2153
TST2154
TST2155
TST2156
TST2157
TST2158
TST2159
TST216
TST2160
TST2161
TST2162
TST2163
TST2164
TST2165
TST2166
TST2167
TST2168
TST2169
TST217
TST2170
TST2171
TST2172
TST2173
TST2174
TST2175
TST2176
TST2177
TST2178
TST2179
TST218
TST2180
TST2181
TST2182
TST2183
TST2184
TST2185
TST2186
TST2187
TST2188
TST2189
TST219
TST2190
TST2191
TST2192
TST2193
TST2194
TST2195
TST2196
TST2197
TST2198
TST2199
TST220
TST2200
TST2201
TST2202
TST2203
TST2204
TST2205
TST2206
TST2207
TST2208
TST2209
TST221
TST2210
TST2211
TST2212
TST2213
TST2214
TST2215
TST2216
TST2217
TST2218
TST2219
TST222
TST2220
TST2221
TST2222
TST2223
TST2224
TST2225
TST2226
TST2227
TST2228
TST2229
TST223
TST2230
TST2231
TST2232
TST2233
TST2234
TST2235
TST2236
TST2237
TST2238
TST2239
TST224
TST2240
TST2241
TST2242
TST2243
TST2244
TST2245
TST2246
TST2247
TST2248
TST2249
TST225
TST2250
TST2251
TST2252
TST2253
TST2254
TST2255
TST2256
TST2257
TST2258
TST2259
TST226
TST2260
TST2261
TST2262
TST2263
TST2264
TST2265
TST2266
TST2267
TST2268
TST2269
TST227
TST2270
TST2271
TST2272
TST2273
TST2274
TST2275
TST2276
TST2277
TST2278
TST2279
TST228
TST2280
TST2281
TST2282
TST2283
TST2284
TST2285
TST2286
TST2287
TST2288
TST2289
TST229
TST2290
TST2291
TST2292
TST2293
TST2294
TST2295
TST2296
TST2297
TST2298
TST2299
TST230
TST2300
TST2301
TST2302
TST2303
TST2304
TST2305
TST2306
TST2307
TST2308
TST2309
TST231
TST2310
TST2311
TST2312
TST2313
TST2314
TST2315
TST2316
TST2317
TST2318
TST2319
TST232
TST2320
TST2321
TST2322
TST2323
TST2324
TST2325
TST2326
TST2327
TST2328
TST2329
TST233
TST2330
TST2331
TST2332
TST2333
TST2334
TST2335
TST2336
TST2337
TST2338
TST2339
TST234
TST2340
TST2341
TST2342
TST2343
TST2344
TST2345
TST2346
TST2347
TST2348
TST2349
TST235
TST2350
TST2351
TST2352
TST2353
TST2354
TST2355
TST2356
TST2357
TST2358
TST2359
TST236
TST2360
TST2361
TST2362
TST2363
TST2364
TST2365
TST2366
TST2367
TST2368
TST2369
TST237
TST2370
TST2371
TST2372
TST2373
TST2374
TST2375
TST2376
TST2377
TST2378
TST2379
TST238
TST2380
TST2381
TST2382
TST2383
TST2384
TST2385
TST2386
TST2387
TST2388
TST2389
TST239
TST2390
TST2391
TST2392
TST2393
TST2394
TST2395
TST2396
TST2397
TST2398
TST2399
TST240
TST2400
TST2401
TST2402
TST2403
TST2404
TST2405
TST2406
TST2407
TST2408
TST2409
TST241
TST2410
TST2411
TST2412
TST2413
TST2414
TST2415
TST2416
TST2417
TST2418
TST2419
TST242
TST2420
TST2421
TST2422
TST2423
TST2424
TST2425
TST2426
TST2427
TST2428
TST2429
TST243
TST2430
TST2431
TST2432
TST2433
TST2434
TST2435
TST2436
TST2437
TST2438
TST2439
TST244
TST2440
TST2441
TST2442
TST2443
TST2444
TST2445
TST2446
TST2447
TST2448
TST2449
TST245
TST2450
TST2451
TST2452
TST2453
TST2454
TST2455
TST2456
TST2457
TST2458
TST2459
TST246
TST2460
TST2461
TST2462
TST2463
TST2464
TST2465
TST2466
TST2467
TST2468
TST2469
TST247
TST2470
TST2471
TST2472
TST2473
TST2474
TST2475
TST2476
TST2477
TST2478
TST2479
TST248
TST2480
TST2481
TST2482
TST2483
TST2484
TST2485
TST2486
TST2487
TST2488
TST2489
TST249
TST2490
TST2491
TST2492
TST2493
TST2494
TST2495
TST2496
TST2497
TST2498
TST2499
TST250
TST2500
TST2501
TST2502
TST2503
TST2504
TST2505
TST2506
TST2507
TST2508
TST2509
TST251
TST2510
TST2511
TST2512
TST2513
TST2514
TST2515
TST2516
TST2517
TST2518
TST2519
TST252
TST2520
TST2521
TST2522
TST2523
TST2524
TST2525
TST2526
TST2527
TST2528
TST2529
TST253
TST2530
TST2531
TST2532
TST2533
TST2534
TST2535
TST2536
TST2537
TST2538
TST2539
TST254
TST2540
TST2541
TST2542
TST2543
TST2544
TST2545
TST2546
TST2547
TST2548
TST2549
TST255
TST2550
TST2551
TST2552
TST2553
TST2554
TST2555
TST2556
TST2557
TST2558
TST2559
TST256
TST2560
TST2561
TST2562
TST2563
TST2564
TST2565
TST2566
TST2567
TST2568
TST2569
TST257
TST2570
TST2571
TST2572
TST2573
TST2574
TST2575
TST2576
TST2577
TST2578
TST2579
TST258
TST2580
TST2581
TST2582
TST2583
TST2584
TST2585
TST2586
TST2587
TST2588
TST2589
TST259
TST2590
TST2591
TST2592
TST2593
TST2594
TST2595
TST2596
TST2597
TST2598
TST2599
TST260
TST2600
TST2601
TST2602
TST2603
TST2604
TST2605
TST2606
TST2607
TST2608
TST2609
TST261
TST2610
TST2611
TST2612
TST2613
TST2614
TST2615
TST2616
TST2617
TST2618
TST2619
TST262
TST2620
TST2621
TST2622
TST2623
TST2624
TST2625
TST2626
TST2627
TST2628
TST2629
TST263
TST2630
TST2631
TST2632
TST2633
TST2634
TST2635
TST2636
TST2637
TST2638
TST2639
TST264
TST2640
TST2641
TST2642
TST2643
TST2644
TST2645
TST2646
TST2647
TST2648
TST2649
TST265
TST2650
TST2651
TST2652
TST2653
TST2654
TST2655
TST2656
TST2657
TST2658
TST2659
TST266
TST2660
TST2661
TST2662
TST2663
TST2664
TST2665
TST2666
TST2667
TST2668
TST2669
TST267
TST2670
TST2671
TST2672
TST2673
TST2674
TST2675
TST2676
TST2677
TST2678
TST2679
TST268
TST2680
TST2681
TST2682
TST2683
TST2684
TST2685
TST2686
TST2687
TST2688
TST2689
TST269
TST2690
TST2691
TST2692
TST2693
TST2694
TST2695
TST2696
TST2697
TST2698
TST2699
TST270
TST2700
TST2701
TST2702
TST2703
TST2704
TST2705
TST2706
TST2707
TST2708
TST2709
TST271
TST2710
TST2711
TST2712
TST2713
TST2714
TST2715
TST2716
TST2717
TST2718
TST2719
TST272
TST2720
TST2721
TST2722
TST2723
TST2724
TST2725
TST2726
TST2727
TST2728
TST2729
TST273
TST2730
TST2731
TST2732
TST2733
TST2734
TST2735
TST2736
TST2737
TST2738
TST2739
TST274
TST2740
TST2741
TST2742
TST2743
TST2744
TST2745
TST2746
TST2747
TST2748
TST2749
TST275
TST2750
TST2751
TST2752
TST2753
TST2754
TST2755
TST2756
TST2757
TST2758
TST2759
TST276
TST2760
TST2761
TST2762
TST2763
TST2764
TST2765
TST2766
TST2767
TST2768
TST2769
TST277
TST2770
TST2771
TST2772
TST2773
TST2774
TST2775
TST2776
TST2777
TST2778
TST2779
TST278
TST2780
TST2781
TST2782
TST2783
TST2784
TST2785
TST2786
TST2787
TST2788
TST2789
TST279
TST2790
TST2791
TST2792
TST2793
TST2794
TST2795
TST2796
TST2797
TST2798
TST2799
TST280
TST2800
TST2801
TST2802
TST2803
TST2804
TST2805
TST2806
TST2807
TST2808
TST2809
TST281
TST2810
TST2811
TST2812
TST2813
TST2814
TST2815
TST2816
TST2817
TST2818
TST2819
TST282
TST2820
TST2821
TST2822
TST2823
TST2824
TST2825
TST2826
TST2827
TST2828
TST2829
TST283
TST2830
TST2831
TST2832
TST2833
TST2834
TST2835
TST2836
TST2837
TST2838
TST2839
TST284
TST2840
TST2841
TST2842
TST2843
TST2844
TST2845
TST2846
TST2847
TST2848
TST2849
TST285
TST2850
TST2851
TST2852
TST2853
TST2854
TST2855
TST2856
TST2857
TST2858
TST2859
TST286
TST2860
TST2861
TST2862
TST2863
TST2864
TST2865
TST2866
TST2867
TST2868
TST2869
TST287
TST2870
TST2871
TST2872
TST2873
TST2874
TST2875
TST2876
TST2877
TST2878
TST2879
TST288
TST2880
TST2881
TST2882
TST2883
TST2884
TST2885
TST2886
TST2887
TST2888
TST2889
TST289
TST2890
TST2891
TST2892
TST2893
TST2894
TST2895
TST2896
TST2897
TST2898
TST2899
TST290
TST2900
TST2901
TST2902
TST2903
TST2904
TST2905
TST2906
TST2907
TST2908
TST2909
TST291
TST2910
TST2911
TST2912
TST2913
TST2914
TST2915
TST2916
TST2917
TST2918
TST2919
TST292
TST2920
TST2921
TST2922
TST2923
TST2924
TST2925
TST2926
TST2927
TST2928
TST2929
TST293
TST2930
TST2931
TST2932
TST2933
TST2934
TST2935
TST2936
TST2937
TST2938
TST2939
TST294
TST2940
TST2941
TST2942
TST2943
TST2944
TST2945
TST2946
TST2947
TST2948
TST2949
TST295
TST2950
TST2951
TST2952
TST2953
TST2954
TST2955
TST2956
TST2957
TST2958
TST2959
TST296
TST2960
TST2961
TST2962
TST2963
TST2964
TST2965
TST2966
TST2967
TST2968
TST2969
TST297
TST2970
TST2971
TST2972
TST2973
TST2974
TST2975
TST2976
TST2977
TST2978
TST2979
TST298
TST2980
TST2981
TST2982
TST2983
TST2984
TST2985
TST2986
TST2987
TST2988
TST2989
TST299
TST2990
TST2991
TST2992
TST2993
TST2994
TST2995
TST2996
TST2997
TST2998
TST2999
TST3
TST300
TST3000
TST3001
TST3002
TST3003
TST3004
TST3005
TST3006
TST3007
TST3008
TST3009
TST301
TST3010
TST3011
TST3012
TST3013
TST3014
TST3015
TST3016
TST3017
TST3018
TST3019
TST302
TST3020
TST3021
TST3022
TST3023
TST3024
TST3025
TST3026
TST3027
TST3028
TST3029
TST303
TST3030
TST3031
TST3032
TST3033
TST3034
TST3035
TST3036
TST3037
TST3038
TST3039
TST304
TST3040
TST3041
TST3042
TST3043
TST3044
TST3045
TST3046
TST3047
TST3048
TST3049
TST305
TST3050
TST3051
TST3052
TST3053
TST3054
TST3055
TST3056
TST3057
TST3058
TST3059
TST306
TST3060
TST3061
TST3062
TST3063
TST3064
TST3065
TST3066
TST3067
TST3068
TST3069
TST307
TST3070
TST3071
TST3072
TST3073
TST3074
TST3075
TST3076
TST3077
TST3078
TST3079
TST308
TST3080
TST3081
TST3082
TST3083
TST3084
TST3085
TST3086
TST3087
TST3088
TST3089
TST309
TST3090
TST3091
TST3092
TST3093
TST3094
TST3095
TST3096
TST3097
TST3098
TST3099
TST31
TST310
TST3100
TST3101
TST3102
TST3103
TST3104
TST3105
TST3106
TST3107
TST3108
TST3109
TST311
TST3110
TST3111
TST3112
TST3113
TST3114
TST3115
TST3116
TST3117
TST3118
TST3119
TST312
TST3120
TST3121
TST3122
TST3123
TST3124
TST3125
TST3126
TST3127
TST3128
TST3129
TST313
TST3130
TST3131
TST3132
TST3133
TST3134
TST3135
TST3136
TST3137
TST3138
TST3139
TST314
TST3140
TST3141
TST3142
TST3143
TST3144
TST3145
TST3146
TST3147
TST3148
TST3149
TST315
TST3150
TST3151
TST3152
TST3153
TST3154
TST3155
TST3156
TST3157
TST3158
TST3159
TST316
TST3160
TST3161
TST3162
TST3163
TST3164
TST3165
TST3166
TST3167
TST3168
TST3169
TST317
TST3170
TST3171
TST3172
TST3173
TST3174
TST3175
TST3176
TST3177
TST3178
TST3179
TST318
TST3180
TST3181
TST3182
TST3183
TST3184
TST3185
TST3186
TST3187
TST3188
TST3189
TST319
TST3190
TST3191
TST3192
TST3193
TST3194
TST3195
TST3196
TST3197
TST3198
TST3199
TST32
TST320
TST3200
TST3201
TST3202
TST3203
TST3204
TST3205
TST3206
TST3207
TST3208
TST3209
TST321
TST3210
TST3211
TST3212
TST3213
TST3214
TST3215
TST3216
TST3217
TST3218
TST3219
TST322
TST3220
TST3221
TST3222
TST3223
TST3224
TST3225
TST3226
TST3227
TST3228
TST3229
TST323
TST3230
TST3231
TST3232
TST3233
TST3234
TST3235
TST3236
TST3237
TST3238
TST3239
TST324
TST3240
TST3241
TST3242
TST3243
TST3244
TST3245
TST3246
TST3247
TST3248
TST3249
TST325
TST3250
TST3251
TST3252
TST3253
TST3254
TST3255
TST3256
TST3257
TST3258
TST3259
TST326
TST3260
TST3261
TST3262
TST3263
TST3264
TST3265
TST3266
TST3267
TST3268
TST3269
TST327
TST3270
TST3271
TST3272
TST3273
TST3274
TST3275
TST3276
TST3277
TST3278
TST3279
TST328
TST3280
TST3281
TST3282
TST3283
TST3284
TST3285
TST3286
TST3287
TST3288
TST3289
TST329
TST3290
TST3291
TST3292
TST3293
TST3294
TST3295
TST3296
TST3297
TST3298
TST3299
TST33
TST330
TST3300
TST3301
TST3302
TST3303
TST3304
TST3305
TST3306
TST3307
TST3308
TST3309
TST331
TST3310
TST3311
TST3312
TST3313
TST3314
TST3315
TST3316
TST3317
TST3318
TST3319
TST332
TST3320
TST3321
TST3322
TST3323
TST3324
TST3325
TST3326
TST3327
TST3328
TST3329
TST333
TST3330
TST3331
TST3332
TST3333
TST3334
TST3335
TST3336
TST3337
TST3338
TST3339
TST334
TST3340
TST3341
TST3342
TST3343
TST3344
TST3345
TST3346
TST3347
TST3348
TST3349
TST335
TST3350
TST3351
TST3352
TST3353
TST3354
TST3355
TST3356
TST3357
TST3358
TST3359
TST336
TST3360
TST3361
TST3362
TST3363
TST3364
TST3365
TST3366
TST3367
TST3368
TST3369
TST337
TST3370
TST3371
TST3372
TST3373
TST3374
TST3375
TST3376
TST3377
TST3378
TST3379
TST338
TST3380
TST3381
TST3382
TST3383
TST3384
TST3385
TST3386
TST3387
TST3388
TST3389
TST339
TST3390
TST3391
TST3392
TST3393
TST3394
TST3395
TST3396
TST3397
TST3398
TST3399
TST34
TST340
TST3400
TST3401
TST3402
TST3403
TST3404
TST3405
TST3406
TST3407
TST3408
TST3409
TST341
TST3410
TST3411
TST3412
TST3413
TST3414
TST3415
TST3416
TST3417
TST3418
TST3419
TST342
TST3420
TST3421
TST3422
TST3423
TST3424
TST3425
TST3426
TST3427
TST3428
TST3429
TST343
TST3430
TST3431
TST3432
TST3433
TST3434
TST3435
TST3436
TST3437
TST3438
TST3439
TST344
TST3440
TST3441
TST3442
TST3443
TST3444
TST3445
TST3446
TST3447
TST3448
TST3449
TST345
TST3450
TST3451
TST3452
TST3453
TST3454
TST3455
TST3456
TST3457
TST3458
TST3459
TST346
TST3460
TST3461
TST3462
TST3463
TST3464
TST3465
TST3466
TST3467
TST3468
TST3469
TST347
TST3470
TST3471
TST3472
TST3473
TST3474
TST3475
TST3476
TST3477
TST3478
TST3479
TST348
TST3480
TST3481
TST3482
TST3483
TST3484
TST3485
TST3486
TST3487
TST3488
TST3489
TST349
TST3490
TST3491
TST3492
TST3493
TST3494
TST3495
TST3496
TST3497
TST3498
TST3499
TST35
TST350
TST3500
TST3501
TST3502
TST3503
TST3504
TST3505
TST3506
TST3507
TST3508
TST3509
TST351
TST3510
TST3511
TST3512
TST3513
TST3514
TST3515
TST3516
TST3517
TST3518
TST3519
TST352
TST3520
TST3521
TST3522
TST3523
TST3524
TST3525
TST3526
TST3527
TST3528
TST3529
TST353
TST3530
TST3531
TST3532
TST3533
TST3534
TST3535
TST3536
TST3537
TST3538
TST3539
TST354
TST3540
TST3541
TST3542
TST3543
TST3544
TST3545
TST3546
TST3547
TST3548
TST3549
TST355
TST3550
TST3551
TST3552
TST3553
TST3554
TST3555
TST3556
TST3557
TST3558
TST3559
TST356
TST3560
TST3561
TST3562
TST3563
TST3564
TST3565
TST3566
TST3567
TST3568
TST3569
TST357
TST3570
TST3571
TST3572
TST3573
TST3574
TST3575
TST3576
TST3577
TST3578
TST3579
TST358
TST3580
TST3581
TST3582
TST3583
TST3584
TST3585
TST3586
TST3587
TST3588
TST3589
TST359
TST3590
TST3591
TST3592
TST3593
TST3594
TST3595
TST3596
TST3597
TST3598
TST3599
TST36
TST360
TST3600
TST3601
TST3602
TST3603
TST3604
TST3605
TST3606
TST3607
TST3608
TST3609
TST361
TST3610
TST3611
TST3612
TST3613
TST3614
TST3615
TST3616
TST3617
TST3618
TST3619
TST362
TST3620
TST3621
TST3622
TST3623
TST3624
TST3625
TST3626
TST3627
TST3628
TST3629
TST363
TST3630
TST3631
TST3632
TST3633
TST3634
TST3635
TST3636
TST3637
TST3638
TST3639
TST364
TST3640
TST3641
TST3642
TST3643
TST3644
TST3645
TST3646
TST3647
TST3648
TST3649
TST365
TST3650
TST3651
TST3652
TST3653
TST3654
TST3655
TST3656
TST3657
TST3658
TST3659
TST366
TST3660
TST3661
TST3662
TST3663
TST3664
TST3665
TST3666
TST3667
TST3668
TST3669
TST367
TST3670
TST3671
TST3672
TST3673
TST3674
TST3675
TST3676
TST3677
TST3678
TST3679
TST368
TST3680
TST3681
TST3682
TST3683
TST3684
TST3685
TST3686
TST3687
TST3688
TST3689
TST369
TST3690
TST3691
TST3692
TST3693
TST3694
TST3695
TST3696
TST3697
TST3698
TST3699
TST37
TST370
TST3700
TST3701
TST3702
TST3703
TST3704
TST3705
TST3706
TST3707
TST3708
TST3709
TST371
TST3710
TST3711
TST3712
TST3713
TST3714
TST3715
TST3716
TST3717
TST3718
TST3719
TST372
TST3720
TST3721
TST3722
TST3723
TST3724
TST3725
TST3726
TST3727
TST3728
TST3729
TST373
TST3730
TST3731
TST3732
TST3733
TST3734
TST3735
TST3736
TST3737
TST3738
TST3739
TST374
TST3740
TST3741
TST3742
TST3743
TST3744
TST3745
TST3746
TST3747
TST3748
TST3749
TST375
TST3750
TST3751
TST3752
TST3753
TST3754
TST3755
TST3756
TST3757
TST3758
TST3759
TST376
TST3760
TST3761
TST3762
TST3763
TST3764
TST3765
TST3766
TST3767
TST3768
TST3769
TST377
TST3770
TST3771
TST3772
TST3773
TST3774
TST3775
TST3776
TST3777
TST3778
TST3779
TST378
TST3780
TST3781
TST3782
TST3783
TST3784
TST3785
TST3786
TST3787
TST3788
TST3789
TST379
TST3790
TST3791
TST3792
TST3793
TST3794
TST3795
TST3796
TST3797
TST3798
TST3799
TST38
TST380
TST3800
TST3801
TST3802
TST3803
TST3804
TST3805
TST3806
TST3807
TST3808
TST3809
TST381
TST3810
TST3811
TST3812
TST3813
TST3814
TST3815
TST3816
TST3817
TST3818
TST3819
TST382
TST3820
TST3821
TST3822
TST3823
TST3824
TST3825
TST3826
TST3827
TST3828
TST3829
TST383
TST3830
TST3831
TST3832
TST3833
TST3834
TST3835
TST3836
TST3837
TST3838
TST3839
TST384
TST3840
TST3841
TST3842
TST3843
TST3844
TST3845
TST3846
TST3847
TST3848
TST3849
TST385
TST3850
TST3851
TST3852
TST3853
TST3854
TST3855
TST3856
TST3857
TST3858
TST3859
TST386
TST3860
TST3861
TST3862
TST3863
TST3864
TST3865
TST3866
TST3867
TST3868
TST3869
TST387
TST3870
TST3871
TST3872
TST3873
TST3874
TST3875
TST3876
TST3877
TST3878
TST3879
TST388
TST3880
TST3881
TST3882
TST3883
TST3884
TST3885
TST3886
TST3887
TST3888
TST3889
TST389
TST3890
TST3891
TST3892
TST3893
TST3894
TST3895
TST3896
TST3897
TST3898
TST3899
TST39
TST390
TST3900
TST3901
TST3902
TST3903
TST3904
TST3905
TST3906
TST3907
TST3908
TST3909
TST391
TST3910
TST3911
TST3912
TST3913
TST3914
TST3915
TST3916
TST3917
TST3918
TST3919
TST392
TST3920
TST3921
TST3922
TST3923
TST3924
TST3925
TST3926
TST3927
TST3928
TST3929
TST393
TST3930
TST3931
TST3932
TST3933
TST3934
TST3935
TST3936
TST3937
TST3938
TST3939
TST394
TST3940
TST3941
TST3942
TST3943
TST3944
TST3945
TST3946
TST3947
TST3948
TST3949
TST395
TST3950
TST3951
TST3952
TST3953
TST3954
TST3955
TST3956
TST3957
TST3958
TST3959
TST396
TST3960
TST3961
TST3962
TST3963
TST3964
TST3965
TST3966
TST3967
TST3968
TST3969
TST397
TST3970
TST3971
TST3972
TST3973
TST3974
TST3975
TST3976
TST3977
TST3978
TST3979
TST398
TST3980
TST3981
TST3982
TST3983
TST3984
TST3985
TST3986
TST3987
TST3988
TST3989
TST399
TST3990
TST3991
TST3992
TST3993
TST3994
TST3995
TST3996
TST3997
TST3998
TST3999
TST4
TST40
TST400
TST4000
TST401
TST402
TST403
TST404
TST405
TST406
TST407
TST408
TST409
TST41
TST410
TST411
TST412
TST413
TST414
TST415
TST416
TST417
TST418
TST419
TST42
TST420
TST421
TST422
TST423
TST424
TST425
TST426
TST427
TST428
TST429
TST43
TST430
TST431
TST432
TST433
TST434
TST435
TST436
TST437
TST438
TST439
TST44
TST440
TST441
TST442
TST443
TST444
TST445
TST446
TST447
TST448
TST449
TST45
TST450
TST451
TST452
TST453
TST454
TST455
TST456
TST457
TST458
TST459
TST46
TST460
TST461
TST462
TST463
TST464
TST465
TST466
TST467
TST468
TST469
TST47
TST470
TST471
TST472
TST473
TST474
TST475
TST476
TST477
TST478
TST479
TST48
TST480
TST481
TST482
TST483
TST484
TST485
TST486
TST487
TST488
TST489
TST49
TST490
TST491
TST492
TST493
TST494
TST495
TST496
TST497
TST498
TST499
TST5
TST50
TST500
TST501
TST502
TST503
TST504
TST505
TST506
TST507
TST508
TST509
TST51
TST510
TST511
TST512
TST513
TST514
TST515
TST516
TST517
TST518
TST519
TST52
TST520
TST521
TST522
TST523
TST524
TST525
TST526
TST527
TST528
TST529
TST53
TST530
TST531
TST532
TST533
TST534
TST535
TST536
TST537
TST538
TST539
TST54
TST540
TST541
TST542
TST543
TST544
TST545
TST546
TST547
TST548
TST549
TST55
TST550
TST551
TST552
TST553
TST554
TST555
TST556
TST557
TST558
TST559
TST56
TST560
TST561
TST562
TST563
TST564
TST565
TST566
TST567
TST568
TST569
TST57
TST570
TST571
TST572
TST573
TST574
TST575
TST576
TST577
TST578
TST579
TST58
TST580
TST581
TST582
TST583
TST584
TST585
TST586
TST587
TST588
TST589
TST59
TST590
TST591
TST592
TST593
TST594
TST595
TST596
TST597
TST598
TST599
TST60
TST600
TST601
TST602
TST603
TST604
TST605
TST606
TST607
TST608
TST609
TST61
TST610
TST611
TST612
TST613
TST614
TST615
TST616
TST617
TST618
TST619
TST62
TST620
TST621
TST622
TST623
TST624
TST625
TST626
TST627
TST628
TST629
TST63
TST630
TST631
TST632
TST633
TST634
TST635
TST636
TST637
TST638
TST639
TST64
TST640
TST641
TST642
TST643
TST644
TST645
TST646
TST647
TST648
TST649
TST65
TST650
TST651
TST652
TST653
TST654
TST655
TST656
TST657
TST658
TST659
TST66
TST660
TST661
TST662
TST663
TST664
TST665
TST666
TST667
TST668
TST669
TST67
TST670
TST671
TST672
TST673
TST674
TST675
TST676
TST677
TST678
TST679
TST68
TST680
TST681
TST682
TST683
TST684
TST685
TST686
TST687
TST688
TST689
TST69
TST690
TST691
TST692
TST693
TST694
TST695
TST696
TST697
TST698
TST699
TST70
TST700
TST701
TST702
TST703
TST704
TST705
TST706
TST707
TST708
TST709
TST71
TST710
TST711
TST712
TST713
TST714
TST715
TST716
TST717
TST718
TST719
TST72
TST720
TST721
TST722
TST723
TST724
TST725
TST726
TST727
TST728
TST729
TST73
TST730
TST731
TST732
TST733
TST734
TST735
TST736
TST737
TST738
TST739
TST74
TST740
TST741
TST742
TST743
TST744
TST745
TST746
TST747
TST748
TST749
TST75
TST750
TST751
TST752
TST753
TST754
TST755
TST756
TST757
TST758
TST759
TST76
TST760
TST761
TST762
TST763
TST764
TST765
TST766
TST767
TST768
TST769
TST77
TST770
TST771
TST772
TST773
TST774
TST775
TST776
TST777
TST778
TST779
TST78
TST780
TST781
TST782
TST783
TST784
TST785
TST786
TST787
TST788
TST789
TST79
TST790
TST791
TST792
TST793
TST794
TST795
TST796
TST797
TST798
TST799
TST80
TST800
TST801
TST802
TST803
TST804
TST805
TST806
TST807
TST808
TST809
TST81
TST810
TST811
TST812
TST813
TST814
TST815
TST816
TST817
TST818
TST819
TST82
TST820
TST821
TST822
TST823
TST824
TST825
TST826
TST827
TST828
TST829
TST83
TST830
TST831
TST832
TST833
TST834
TST835
TST836
TST837
TST838
TST839
TST84
TST840
TST841
TST842
TST843
TST844
TST845
TST846
TST847
TST848
TST849
TST85
TST850
TST851
TST852
TST853
TST854
TST855
TST856
TST857
TST858
TST859
TST86
TST860
TST861
TST862
TST863
TST864
TST865
TST866
TST867
TST868
TST869
TST87
TST870
TST871
TST872
TST873
TST874
TST875
TST876
TST877
TST878
TST879
TST88
TST880
TST881
TST882
TST883
TST884
TST885
TST886
TST887
TST888
TST889
TST89
TST890
TST891
TST892
TST893
TST894
TST895
TST896
TST897
TST898
TST899
TST90
TST900
TST901
TST902
TST903
TST904
TST905
TST906
TST907
TST908
TST909
TST91
TST910
TST911
TST912
TST913
TST914
TST915
TST916
TST917
TST918
TST919
TST92
TST920
TST921
TST922
TST923
TST924
TST925
TST926
TST927
TST928
TST929
TST93
TST930
TST931
TST932
TST933
TST934
TST935
TST936
TST937
TST938
TST939
TST94
TST940
TST941
TST942
TST943
TST944
TST945
TST946
TST947
TST948
TST949
TST95
TST950
TST951
TST952
TST953
TST954
TST955
TST956
TST957
TST958
TST959
TST96
TST960
TST961
TST962
TST963
TST964
TST965
TST966
TST967
TST968
TST969
TST97
TST970
TST971
TST972
TST973
TST974
TST975
TST976
TST977
TST978
TST979
TST98
TST980
TST981
TST982
TST983
TST984
TST985
TST986
TST987
TST988
TST989
TST99
TST990
TST991
TST992
TST993
TST994
TST995
TST996
TST997
TST998
TST999
