# Supplementary material for: BayGO: Bayesian analysis of ontology term enrichment in microarray data
Source: BMC Bioinformatics. 2006 Feb 23;7:86. doi: 10.1186/1471-2105-7-86 (PMC1440873; doi:10.1186/1471-2105-7-86)
Supplement: Additional File 1 — Zipped file containing all the data relative to the artificial test-organism. It contains: the gene-to-GO table, the complete genome, the input data for creating the examples of "Examples of the BayGO usefulness" section and all the outputs/results obtained for those examples. [file 1471-2105-7-86-S1.zip › Test_organism/example_1/out_genemerge_notfull_scenario1.txt]

GeneMerge v1.2;  test02/out_genemerge_notfull_2.txt

Gene Association File:  gene_to_GO_genemerge.txt
Description File:  gene_ontology.txt
Population File:  genome_full.txt
Study File:  test02/diff_notfull_2.txt

GMRG_Term	Pop_freq	Pop_frac	Study_frac	Raw_es	e-score	Description	Contributing_genes
GO:i	0.0075	30/4000	10/390	0.000347180398735884	0.000694360797471768	category i	TST1	TST10	TST11	TST12	TST13	TST14	TST6	TST7	TST8	TST9	
GO:j	0.99375	3975/4000	381/390	0.999940911441743	1	any other than i	TST1	TST100	TST101	TST102	TST103	TST104	TST105	TST106	TST107	TST108	TST109	TST110	TST111	TST112	TST113	TST114	TST115	TST116	TST117	TST118	TST119	TST120	TST121	TST122	TST123	TST124	TST125	TST126	TST127	TST128	TST129	TST130	TST131	TST132	TST133	TST134	TST135	TST136	TST137	TST138	TST139	TST140	TST141	TST142	TST143	TST144	TST145	TST146	TST147	TST148	TST149	TST150	TST151	TST152	TST153	TST154	TST155	TST156	TST157	TST158	TST159	TST160	TST161	TST162	TST163	TST164	TST165	TST166	TST167	TST168	TST169	TST170	TST171	TST172	TST173	TST174	TST175	TST176	TST177	TST178	TST179	TST180	TST181	TST182	TST183	TST184	TST185	TST186	TST187	TST188	TST189	TST190	TST191	TST192	TST193	TST194	TST195	TST196	TST197	TST198	TST199	TST200	TST201	TST202	TST203	TST204	TST205	TST206	TST207	TST208	TST209	TST210	TST211	TST212	TST213	TST214	TST215	TST216	TST217	TST218	TST219	TST220	TST221	TST222	TST223	TST224	TST225	TST226	TST227	TST228	TST229	TST230	TST231	TST232	TST233	TST234	TST235	TST236	TST237	TST238	TST239	TST240	TST241	TST242	TST243	TST244	TST245	TST246	TST247	TST248	TST249	TST250	TST251	TST252	TST253	TST254	TST255	TST256	TST257	TST258	TST259	TST260	TST261	TST262	TST263	TST264	TST265	TST266	TST267	TST268	TST269	TST270	TST271	TST272	TST273	TST274	TST275	TST276	TST277	TST278	TST279	TST280	TST281	TST282	TST283	TST284	TST285	TST286	TST287	TST288	TST289	TST290	TST291	TST292	TST293	TST294	TST295	TST296	TST297	TST298	TST299	TST300	TST301	TST302	TST303	TST304	TST305	TST306	TST307	TST308	TST309	TST31	TST310	TST311	TST312	TST313	TST314	TST315	TST316	TST317	TST318	TST319	TST32	TST320	TST321	TST322	TST323	TST324	TST325	TST326	TST327	TST328	TST329	TST33	TST330	TST331	TST332	TST333	TST334	TST335	TST336	TST337	TST338	TST339	TST34	TST340	TST341	TST342	TST343	TST344	TST345	TST346	TST347	TST348	TST349	TST35	TST350	TST351	TST352	TST353	TST354	TST355	TST356	TST357	TST358	TST359	TST36	TST360	TST361	TST362	TST363	TST364	TST365	TST366	TST367	TST368	TST369	TST37	TST370	TST371	TST372	TST373	TST374	TST375	TST376	TST377	TST378	TST379	TST38	TST380	TST381	TST382	TST383	TST384	TST385	TST386	TST387	TST388	TST389	TST39	TST390	TST391	TST392	TST393	TST394	TST395	TST396	TST397	TST398	TST399	TST40	TST400	TST401	TST402	TST403	TST404	TST405	TST406	TST407	TST408	TST409	TST41	TST410	TST42	TST43	TST44	TST45	TST46	TST47	TST48	TST49	TST50	TST51	TST52	TST53	TST54	TST55	TST56	TST57	TST58	TST59	TST60	TST61	TST62	TST63	TST64	TST65	TST66	TST67	TST68	TST69	TST70	TST71	TST72	TST73	TST74	TST75	TST76	TST77	TST78	TST79	TST80	TST81	TST82	TST83	TST84	TST85	TST86	TST87	TST88	TST89	TST90	TST91	TST92	TST93	TST94	TST95	TST96	TST97	TST98	TST99	

Total number of genes: 4000
Total number of Study genes: 390
Total number of Study gene GMRG terms (pop non-singletons): 2 (2)
Genes with GMRG information: 390
Genes with no GMRG information: 
These are:		
