# Supplementary material for: BayGO: Bayesian analysis of ontology term enrichment in microarray data
Source: BMC Bioinformatics. 2006 Feb 23;7:86. doi: 10.1186/1471-2105-7-86 (PMC1440873; doi:10.1186/1471-2105-7-86)
Supplement: Additional File 1 — Zipped file containing all the data relative to the artificial test-organism. It contains: the gene-to-GO table, the complete genome, the input data for creating the examples of "Examples of the BayGO usefulness" section and all the outputs/results obtained for those examples. [file 1471-2105-7-86-S1.zip › Test_organism/example_1/out_baygo_notfull_scenario1.txt]

P	Gamma	G.90%errobar	G.90%errorbar	ID	N	Description
0	0.899293893634464	0.829	0.937	GO:i	30	category i
1	-0.899293893634464	-0.937	-0.808	GO:j	3975	other
Finished: Thu Jul 21 13:51:04 2005
